# Supplementary material for: Branched actin networks are organized for asymmetric force production during clathrin-mediated endocytosis in mammalian cells
Source: Nat Commun. 2022 Jun 22;13:3578. doi: 10.1038/s41467-022-31207-5 (PMC9217951; doi:10.1038/s41467-022-31207-5)
Supplement: Supplementary file 10 — Source Data [file 41467_2022_31207_MOESM10_ESM.xlsx]

## Sheet: figure 1c
Distance (nm)
11.8059
43.3194
25.4247
87.8039
54.2024
76.7495
5.4687
63.8924
82.1341
46.8811
52.323
92.6924
110.412
93.7756
6.4811
120.934
80.4796
46.3929
53.745
87.9793
72.9923
57.4801
110.656
75.6809
50.1636
141.241
34.7898
28.3063
69.6337
105.755
131.511
168.537
67.6608
55.3351
70.4868
32.664
173.144
162.065
84.7259
108.784
58.0451
14.2427
57.3799
86.6231
89.8971
50.2347
84.8862
62.2134
49.3801
91.9641
44.5748
20.0853
77.2472
48.0925
32.0494
97.911
46.2486
81.7974
93.2401
93.5397
83.3935
61.3719
95.6344
36.2627
51.4957
55.698
59.011

## Sheet: figure 1f
Distance (nm)
92.7604
128.961
158.126
149.411
125.624
130.621
107.433
77.7744
48.7616
101.464
199.018
164.746
77.7427
24.8173
115.094
65.0823
48.1514
100.619
71.6614
139.748
39.8898
93.5222
156.185
108.092
211.951
122.093
175.125
111.087
91.3844
60.2732
46.7365
198.304
222.599
152.351
22.9591
118.545
46.0254
100.248
87.4593
209.041
158.959
258.631
81.4476
76.9421
146.301
91.1281
80.1794
87.5749
243.459
100.812
105.368
130.534
144.298
200.071
157.709
46.349
144.85
111.266
117.783
134.743
146.164
121.586
94.9589
62.4355
111.995
155.065
133.28
53.3602
139.037
96.5592
92.4715
114.537
126.32
129.64
208.598
132.909
47.5694
138.978
78.5105
153.232
78.4104
144.431
66.1408
97.8228
125.176
106.225
165.561
159.108
112.132
99.3572
102.753
136.952
159.079
77.1787
118.762
134.82
235.962
56.5506
18.5888
99.9102
102.631
159.648
189.764
115.888
161.272
72.3659
114.427
101.436
77.4948
123.189
141.031
57.9992
123.274
55.9218
47.8327
88.7948
80.6518
102.428
120.687
106.454
91.7119
26.3366
172.487
97.5621
13.872
12.0767
199.932
196.94
122.373
72.0603
52.0128
171.265
78.7682
68.3617
36.9597
84.8663
121.092
67.5069
43.506
131.597
55.222
60.0542
50.6578
135.955
70.0322
88.6791
71.8018
49.4017
119.708
78.211
47.9919
77.2881
74.8147
32.1141
115.009
47.6226
39.9371
85.0627
3.3159
114.344
95.5158

## Sheet: figure 3b
Distance (nm)
277.814
125.374
80.7217
51.1188
245.026
209.662
64.5713
123.358
98.8099
154.042
67.0323
112.612
321.912
31.3498
120.598
43.9005
290.976
119.412
201.455
61.6159
111.455
157.9
88.8741
58.8511
102.861
99.8051
101.637
20.5526
81.4001
52.6328
154.307
31.9265
54.8091
62.5617
135.977
92.5485
203.156
153.815
61.097
40.4183
92.8141
172.961
250.865
113.275
9.0802
203.984
99.7072
113.901
36.2708
114.909
24.3971
104.888
62.817
138.371
242.936
84.4093
75.4889
127.819
109.72
22.9212
61.7654
131.307
71.3773
84.2494
47.8358
112.758
93.4243
28.3854
117.353
284.866
23.1625
61.8742

## Sheet: figure 3d
Distance (nm)	ARPC3 intensity (arb. units)	DNM2 intensity (arb. units)
0	0.0302572	0
42.6	0.0408472	0.00236054
85.19	0.0539586	0.00447261
127.79	0.0700958	0.00546652
170.38	0.089763	0.00621195
212.98	0.115482	0.00894521
255.58	0.155825	0.0154056
298.17	0.219869	0.0278295
340.77	0.312658	0.0513107
383.36	0.432173	0.0929308
425.96	0.571357	0.162629
468.56	0.718104	0.273574
511.15	0.853253	0.431979
553.75	0.954614	0.62455
596.34	1	0.81712
638.94	0.975794	0.959747
681.54	0.884014	1
724.13	0.74231	0.914275
766.73	0.578417	0.733135
809.33	0.418558	0.521183
851.92	0.281392	0.334079
894.52	0.174483	0.195925
937.11	0.100857	0.105603
979.71	0.0574887	0.0515592
1022.31	0.0368129	0.0224873
1064.9	0.02824	0.0104361
1107.5	0.0226929	0.00745434
1150.09	0.0171457	0.00646043
1192.69	0.0131114	0.00447261
1235.29	0.0110943	0.00236054
1277.88	0.00857287	0.00161511
1320.48	0.00453858	0.00273326
1363.07	0	0.00459684

## Sheet: figure 4b
arpc3 lifetimes: late actin at ccps (seconds)
11
19
23
9
16
7
23
24
7
23
7
77
3
16
23
18
21
13
14
11
50
46
50
4
43
9
13
5
12
9
30
8
1
10
11
20
10
15
27
63
10
14
13
17
31
22
14
3
16
10
17
29
11
10
40
1
13
10
8
2
14
15
25
13
7
10
4
7
6
17
9
19
9
5
6
3
34
11
7
21
7
8
3
8
13
9
20
7
20
9
8
9
4
12
15
4
14
21
16
23
10
5
16
10
12
15
11
22
35
2
4
13
17
17
19
9
17
12
16
13
8
18
18
12
4
14
13
13
6
24
11
4
5
11
5
5
5
12
8
21
8
70
19
67
29
21
18
10
29
16
11
1
18
11
14
29
38
39
7
20
17
16
23
52
6
1
14
10
11
18
9
39
21
12
7
20
10
20
20
10
22
10
18
5
23
16
11
11
22
5
9
19
5
3
7
20
8
17
8
6
4
17
7
15
1
19
22
18
5
2
14
13
16
15
13
8
15
8
5
1
31
9
9
10
24
8
19
3
12
13
14
13
7
13
5
8
24
13
7
21
7
16
8
12
5
8
2
8
8
11
5
7
2
6
3
2
4
7
8
11
25
13
19
15
13
6
5
3
4
12
67
12
17
35
9
23
18
1
8
16
12
12
13
19
6
7
10
4
10
9
12
9
3
12
9
7
23
6
25
19
19
17
13
24
10
12
5
21
18
25
9
21
30
5
11
31
11
13
5
28
7
23
18
8
30
8
8
5
25
34
6
1
1
7
7
15
21
23
28
23
7
2
8
9
32
20
11
12
11
14
28
19
5
21
2
12
17
13
11
6
50
34
10
9
13
9
13
14
20
6
9
16
7
8
22
19
5
41
8
22
4
31
6
7
26
2
38
4
9
12
3
18
12
23
13
2
9
21
7
21
16
31
2
10
12
7
8
15
17
5
9
30
20
9
6
10
16
25
18
32
10
14
13
24
10
8
6
9
9
10
3
7
22
16
27
20
9
14
70
9
28
18
30
4
12
8
21
27
22
8
17
3
2
12
22
20
32
6
26
10
16
10
12
25
7
36
7
23
18
25
12
6
9
7
23
26
16
16
10
29
14
9
11
15
15
8
21
15
9
31
4
16
3
16
13
1
6
16
15
12
28
11
17
12
7
7
34
8
6
36
25
5
7
17
24
18
9
34
25
31
11
3
10
10
9
17
13
10
6
24
24
3
7
13
16
16
14
21
21
7
5
23
34
49
7
27
10
27
9
14
4
14
7
6
25
13
19
5
18
14
10
9
10
14
8
7
8
1
13
59
32
9
24
3
45
28
37
27
22
10
11
10
35
10
14
37
5
9
4
8
2
6
3
16
12
12
33
6
46
9
17
8
3
12
10
17
21
20
19
11
15
29
1
4
9
13
16
11
4
4
5
28
36
19
15
54
16
2
47
8
2
26
15
10
15
7
7
34
28
10
13
20
9
8
3
21
14
5
9
27
19
36
21
19
10
22
11
6
8
9
6
6
14
3
10
9
4
15
45
12
14
36
25
17
40
11
10
14
15
30
11
3
11
24
13
15
37
17
19
11
48
10
25
22
11
13
11
27
15
18
14
23
11
64
11
9
16
10
11
22
19
12
11
8
11
13
8
8
6
13
18
6
7
13
30
11
16
16
12
18
10
8
26
12
16
10
10
11
12
13
3
5
22
2
33
16
2
17
43
8
7
12
6
18
19
4
17
3
8
8
10
4
13
2
5
5
7
14
7
15
10
15
24
38
18
28
44
32
98
32
7
19
7
29
20
20
1
13
8
3
10
10
10
18
8
12
1
28
17
11
26
11
25
18
14
41
12
22
12
41
11
18
20
15
22
30
16
42
8
30
15
8
19
23
4
15
31
14
20
10
13
8
25
9
15
16
12
15
12
18
42
20
13
6
24
6
13
12
28
26
4
8
15
21
16
17
24
8
9
10
11
12
15
14
3
11
29
10
22
11
19
8
17
11
13
27
23
8
9
13
12
13
66
41
22
12
7
12
10
69
35
6
20
23
39
15
12
10
7
10
29
10
13
9
14
20
8
34
15
15
18
24
18
35
37
17
20
3
16
24
28
17
3
22
18
15
4
6
16
28
21
15
27
9
3
1
27
5
14
10
9
22
15
1
11
7
11
21
23
6
9
15
8
24
27
10
14
11
17
18
22
1
10
8
6
6
4
9
12
5
14
33
12
7
16
21
6
9
5
13
13
13
48
17
9
4
21
13
3
13
5
5
5
12
10
7
11
32
6
7
3
12
42
6
6
10
3
10
18
15
40
41
11
29
18
19
17
1
6
13
7
16
19
8
14
11
7
10
10
13
4
8
7
11
17
12
20
17
17
26
7
19
42
3
11
4
3
2
10
12
7
10
26
3
18
24
14
15
14
3
9
4
4
12
11
5
1
25
25
3
48
42
9
9
42
8
14
23
6
4
13
32
2
12
26
12
10
10
50
8
13
16
9
12
13
25
9
8
25
15
10
31
7
6
25
15
5
9
5
12
5
10
9
11
6
11
18
19
12
11
16
27
14
37
10
15
6
10
17
31
10
15
8
8
21
14
10
41
4
6
7
10
16
5
37
24
6
2
36
1
14
13
16
5
9
3
24
17
28
13
17
11
13
30
11
2
4
10
2
1
3
16
4
5
5
3
2
9
13
21
11
36
17
8
14
31
17
39
22
36
14
29
13
11
36
4
28
43
20
5
29
8
18
21
3
19
14
9
6
8
15
30
7
14
8
25
14
15
30
13
9
9
21
35
37
17
9
7
1
12
23
12
8
39
29
6
11
14
6
11
15
2
50
4
20
4
6
16
19
5
5
24
33
7
12
5
17
8
27
11
23
8
6
15
5
19
13
13
8
18
9
11
16
25
8
2
20
5
10
12
9
22
9
17
14
27
35
15
13
27
4
21
23
10
8
4
7
9
18
11
24
8
3
13
13
7
1
1
36
20
15
11
8
20
15
18
7
7
11
11
29
14
18
6
9
9
16
8
37
23
21
17
12
6
12
9
12
7
16
40
23
31
9
12
19
6
2
14
1
8
16
13
11
11
12
39
11
15
31
29
11
15
20
9
12
6
12
39
5
10
9
46
14
6
13
5
6
5
19
11
6
7
3
11
1

## Sheet: figure 5a
ccp lifetimes (ap2 initiation to peak dnm2) (seconds)
arpc3 negative		arpc3 positive
48		98
117		115
84		127
41		60
71		126
86		84
60		72
90		90
63		102
56		76
72		90
48		97
69		87
35		102
54		61
53		70
24		98
63		96
35		55
50		98
55		95
41		54
56		90
43		25
58		79
56		73
51		58
50		68
54		68
32		60
48		88
22		69
38		35
50		90
45		62
30		70
47		71
30		86
39		76
33		65
44		61
37		78
32		64
34		77
34		41
14		73
39		52
8		40
31		69
24		61
29		62
25		78
31		45
34		74
19		76
31		63
27		56
21		44
8		45
28		56
24		54
21		73
29		61
24		71
18		66
28		57
17		49
25		63
19		58
17		59
10		62
19		55
17		32
11		41
14		29
10		45
10		47
12		55
11		62
8		51
4		62
7		51
7		56
100		56
59		55
84		57
71		37
76		59
66		24
68		55
59		56
61		37
60		55
67		43
58		38
58		38
27		46
71		41
63		32
76		34
71		34
42		44
43		45
55		50
60		30
48		42
29		28
48		36
37		47
40		19
40		47
42		40
55		23
27		41
52		32
50		28
42		33
36		36
36		33
38		20
43		34
42		26
28		25
27		15
45		23
39		27
32		15
34		16
34		24
23		25
38		21
34		27
26		20
39		13
33		6
34		6
28		124
15		116
30		85
22		80
25		116
8		77
25		68
29		87
25		67
14		89
16		73
23		81
29		77
25		101
18		83
23		89
20		69
21		57
11		94
8		68
17		81
10		83
15		90
13		92
12		76
14		47
11		78
4		71
16		78
13		71
13		77
3		85
4		40
11		74
7		71
9		61
9		44
3		55
9		40
11		72
10		54
9		46
7		54
6		44
3		52
7		45
3		54
108		51
131		61
87		51
105		48
65		55
81		54
71		48
85		43
67		39
70		63
53		56
54		60
78		58
61		39
71		57
52		61
75		50
56		55
73		49
57		49
38		57
72		46
61		44
42		56
60		47
60		47
48		43
55		49
37		26
34		49
60		47
46		45
37		34
37		36
50		48
52		40
26		45
49		38
23		38
25		43
25		33
33		32
25		46
31		44
40		34
34		37
4		32
39		45
32		30
42		28
33		27
27		28
31		32
24		43
6		41
30		32
29		32
24		25
23		33
24		30
30		31
20		35
25		35
22		26
23		31
18		23
19		13
10		29
9		25
17		22
11		18
13		15
13		16
6		10
3		12
4		9
4		99
6		68
5		109
7		130
4		112
8		127
4		115
74		89
56		52
87		78
55		76
70		97
61		74
50		86
50		73
56		73
55		73
41		85
55		74
37		79
26		53
43		77
42		48
49		86
47		78
46		59
47		51
47		57
42		55
34		81
38		76
8		76
38		75
29		65
23		58
23		57
30		79
26		64
15		57
21		62
10		51
18		60
14		32
5		56
4		70
8		56
7		53
3		52
4		58
84		36
61		55
62		56
77		49
79		45
45		62
75		50
59		61
66		59
63		54
48		44
50		50
55		59
64		50
54		60
52		53
47		54
65		36
51		52
43		55
53		42
54		35
55		49
47		54
17		37
51		56
39		51
48		46
36		53
19		49
36		41
46		53
47		50
37		49
35		40
36		38
37		46
30		40
32		47
37		36
17		40
10		41
13		37
29		39
35		38
30		26
18		12
5		35
29		31
28		22
23		25
12		10
22		103
15		95
20		79
11		112
14		96
11		101
13		103
18		68
5		81
18		87
18		67
14		102
14		66
5		83
14		94
10		84
9		65
9		66
4		66
123		69
91		52
103		70
99		48
81		72
59		72
74		52
68		54
41		69
68		40
67		69
58		65
59		64
45		78
55		70
36		63
23		68
37		63
48		58
43		45
39		63
16		54
32		56
43		59
41		51
42		49
29		55
43		50
39		53
24		63
28		50
26		46
30		53
39		59
32		41
29		60
24		35
10		50
28		54
27		38
21		42
6		52
12		24
12		38
19		41
12		47
13		36
15		35
7		30
14		12
11		40
9		29
4		30
8		27
6		37
7		31
4		22
125		10
93		126
95		72
56		119
73		117
55		93
54		96
49		90
69		83
69		111
52		91
65		71
60		96
54		94
55		91
56		93
44		91
39		63
39		65
36		85
39		83
25		91
37		64
21		81
28		73
33		76
30		36
30		63
31		58
19		60
27		68
21		76
20		71
22		73
25		63
22		90
24		87
21		86
22		53
10		74
17		83
20		54
4		83
16		81
13		57
8		62
15		58
10		79
7		72
12		60
4		78
73		76
71		49
73		59
61		69
27		62
83		67
66		65
63		39
52		46
69		65
25		60
42		57
42		59
33		64
55		54
54		60
23		54
50		58
51		31
42		42
43		43
43		60
41		51
30		62
26		54
29		41
23		37
42		46
41		57
30		56
36		45
36		50
33		61
32		17
27		59
16		54
25		39
12		54
22		60
12		60
17		50
18		58
14		55
10		45
17		57
14		49
9		54
9		32
4		37
11		51
10		53
119		42
112		29
87		46
63		43
94		36
94		51
72		32
74		35
78		34
69		35
70		26
64		34
89		30
54		38
60		42
70		43
62		42
78		29
73		36
72		25
69		23
72		29
75		30
67		12
55		27
50		20
62		19
62		15
55		14
51		15
43		54
32		118
58		127
47		84
55		102
53		115
42		82
52		88
47		108
48		72
48		80
4		86
41		66
31		85
36		97
41		64
14		74
40		57
29		83
26		86
21		85
19		87
19		61
8		44
30		52
26		80
4		76
26		72
27		57
18		83
16		66
26		60
27		78
22		50
30		66
17		77
15		66
14		66
14		51
11		58
13		41
10		60
21		55
17		56
15		55
17		58
3		47
7		35
4		44
15		51
4		66
4		28
10		34
6		60
9		47
6		46
7		47
8		58
8		52
9		49
10		52
4		37
8		47
4		54
6		45
9		36
8		32
7		46
86		33
102		53
38		53
82		45
53		39
60		42
78		48
52		31
68		43
74		28
62		46
49		41
54		33
65		42
62		27
48		41
54		30
54		26
45		36
45		36
47		27
15		24
38		24
42		30
19		20
47		9
35		23
46		17
43		13
39		10
31		11
27		95
34		109
30		99
33		107
33		104
27		104
13		115
9		86
17		101
11		54
22		101
12		65
19		108
17		75
5		65
4		72
9		73
11		98
5		64
7		91
7		93
7		94
112		56
70		78
98		53
116		91
86		71
66		65
84		85
75		77
73		86
83		66
94		57
91		60
32		49
45		57
60		81
61		63
50		66
61		69
71		45
36		67
67		62
61		66
53		71
29		65
54		60
42		57
11		45
25		72
44		74
27		69
31		70
46		63
48		43
32		51
30		44
34		52
35		47
36		43
31		55
26		34
30		59
31		53
31		56
29		43
27		50
12		33
11		42
17		47
11		49
13		25
7		36
104		40
106		30
92		37
71		39
63		44
71		30
53		31
65		45
65		45
51		49
47		30
49		40
56		34
40		29
55		30
55		36
36		23
46		32
43		29
44		25
50		24
45		22
39		16
42		12
34		7
40		141
34		105
30		128
20		133
28		81
14		55
31		99
26		87
26		96
6		101
18		82
22		100
8		89
20		104
6		114
8		100
10		90
8		104
10		109
4		108
4		94
4		101
89		77
118		86
100		61
85		88
103		55
54		74
88		84
55		56
76		70
73		66
59		85
51		63
61		73
50		91
32		85
55		80
37		73
37		81
54		64
56		82
45		61
52		51
44		75
30		78
17		43
23		47
29		67
30		61
7		50
20		69
25		65
27		52
25		68
29		69
34		68
14		51
30		52
14		40
28		64
30		58
22		44
23		44
18		60
16		41
15		47
19		60
10		58
5		56
6		51
8		44
8		62
7		55
8		53
		52
		39
		52
		61
		46
		31
		47
		30
		52
		53
		56
		54
		40
		51
		52
		35
		41
		50
		38
		46
		49
		39
		48
		48
		22
		26
		33
		31
		40
		39
		21
		35
		32
		28
		23
		29
		25
		11
		25
		16
		21
		17
		150
		137
		126
		78
		92
		117
		95
		131
		121
		106
		105
		92
		99
		95
		83
		43
		96
		93
		87
		75
		75
		79
		80
		64
		75
		92
		88
		64
		59
		90
		81
		79
		90
		63
		61
		37
		60
		78
		71
		80
		65
		27
		55
		79
		69
		52
		45
		59
		59
		69
		61
		65
		50
		68
		70
		29
		40
		40
		54
		43
		51
		47
		35
		49
		55
		43
		38
		43
		44
		47
		37
		38
		34
		28
		34
		30
		32
		29
		37
		8
		20
		32
		20
		15
		23
		22
		21
		20
		15
		99
		162
		63
		110
		104
		31
		80
		37
		119
		85
		84
		104
		87
		63
		92
		71
		86
		90
		96
		90
		90
		52
		84
		95
		80
		79
		81
		63
		85
		81
		50
		47
		78
		79
		35
		79
		57
		34
		65
		42
		70
		59
		65
		37
		63
		49
		66
		43
		60
		47
		64
		53
		51
		48
		59
		47
		64
		53
		35
		56
		31
		27
		42
		49
		56
		57
		45
		44
		47
		41
		50
		51
		48
		45
		31
		43
		36
		41
		27
		26
		24
		34
		9
		27
		25
		29
		21
		24
		16
		20
		16
		14
		14
		16
		9
		14
		82
		111
		143
		134
		145
		88
		100
		107
		115
		70
		108
		100
		102
		95
		108
		67
		84
		78
		81
		106
		66
		101
		81
		51
		81
		64
		64
		92
		98
		99
		62
		95
		61
		74
		97
		75
		88
		85
		63
		87
		76
		65
		62
		80
		59
		59
		76
		68
		68
		88
		73
		72
		41
		53
		82
		38
		49
		73
		57
		73
		72
		65
		68
		59
		42
		54
		53
		49
		48
		41
		53
		55
		54
		50
		45
		45
		26
		52
		30
		51
		36
		55
		52
		52
		28
		39
		37
		37
		39
		44
		35
		30
		34
		36
		36
		33
		35
		33
		33
		35
		17
		30
		25
		27
		21
		17
		20
		10
		6
		12
		14
		16
		105
		108
		78
		98
		119
		91
		108
		97
		83
		82
		108
		65
		100
		73
		101
		97
		103
		77
		72
		82
		103
		62
		84
		79
		72
		86
		73
		74
		74
		94
		71
		67
		95
		94
		69
		68
		72
		73
		94
		77
		60
		71
		65
		87
		90
		55
		84
		73
		84
		78
		87
		59
		69
		74
		57
		73
		72
		79
		53
		74
		58
		64
		45
		69
		46
		77
		39
		70
		47
		53
		73
		69
		57
		52
		54
		64
		52
		58
		66
		56
		53
		50
		62
		36
		57
		63
		65
		69
		57
		38
		53
		37
		59
		58
		57
		59
		51
		51
		47
		48
		43
		51
		43
		35
		53
		50
		48
		46
		42
		41
		48
		23
		36
		29
		26
		42
		22
		27
		38
		35
		38
		32
		29
		19
		23
		16
		27
		17
		8
		135
		87
		95
		110
		93
		117
		106
		83
		92
		78
		102
		106
		109
		85
		70
		62
		78
		100
		103
		102
		68
		87
		47
		76
		35
		77
		83
		75
		83
		70
		67
		73
		63
		64
		57
		74
		56
		71
		51
		64
		65
		55
		50
		55
		46
		60
		65
		53
		46
		55
		41
		59
		37
		45
		48
		54
		56
		49
		41
		47
		38
		50
		36
		47
		17
		43
		32
		22
		24
		31
		32
		13
		30
		21
		19
		16
		10

## Sheet: figure 5c
average ap2 motility (um)
arpc3 negative, before scission			arpc3 positive, before scission			arpc3 negative, after scission			arpc3 positive, after scission
0.0310015			0.0196105			0.0399959			0.0157902
0.0405784			0.0262469			0.0720584			0.0514124
0.0665547			0.0536243			0.0385614			0.0689777
0.0253802			0.0231741			0.0528275			0.0327573
0.0351867			0.0609246			0.0603956			nan
0.0131534			0.023539			0.0153492			0.0980511
0.0222496			0.0191323			0.0520432			0.0179485
0.103825			0.0150199			nan			0.0151144
0.0333854			0.0176847			0.0563726			0.0390756
0.0287161			0.0171045			0.0204395			0.0304283
0.0327777			0.0111814			0.0957548			0.0691405
0.0324066			0.0221101			0.0441468			0.0293887
0.0281868			0.05377			0.141526			0.0514825
0.048418			0.0328396			0.0394958			0.160958
0.0226745			0.0167298			0.107103			0.028494
0.051158			0.0357387			0.0608519			0.0427284
0.0666912			0.0555295			0.0868002			0.120607
0.084258			0.0541826			0.280956			0.0741597
0.0329117			0.0287084			0.0642213			0.0261263
0.024342			0.0230092			0.0469714			0.0376185
0.0569936			0.0453206			0.037831			0.245055
0.056868			0.0506465			0.0221981			0.0665709
0.0479215			0.024572			0.113843			0.133692
0.0531319			0.035893			0.0426048			0.0562274
0.0127972			0.0381531			0.157297			0.0246928
0.0235318			0.0368428			0.0474705			0.0825413
0.0196659			0.0319308			0.169072			0.0251836
0.0444916			0.0289457			0.0353823			0.0508238
0.0330477			0.0284068			0.458368			0.099923
0.0177224			0.0265391			0.0562883			0.0404884
0.0537488			0.0211676			0.159852			0.0820971
0.0213772			0.0256967			0.0280688			0.0330931
0.0504165			0.0423527			0.0512551			0.0566021
0.0267811			0.0331763			nan			nan
0.0463785			0.0267924			0.0843667			0.035386
0.0279506			0.0258841			0.0379205			0.0671622
0.0261887			0.0261816			nan			0.0617269
0.0482282			0.0242115			0.056935			0.125083
0.148268			0.0608447			0.0820158			0.103824
0.0722894			0.0236848			0.117399			0.0330878
0.107112			0.0199473			0.464566			0.0804646
0.0271173			0.0422929			0.0778815			0.0278165
0.0438285			0.023084			0.023097			0.0338613
0.0384547			0.015904			0.0218363			0.0600036
0.0217122			0.0387239			0.0332266			0.0383309
0.0316666			0.0276715			0.0795606			0.0519443
0.0536649			0.038715			0.418401			0.0306307
0.12116			0.0146905			0.087744			0.0370403
0.0723775			0.0265493			0.0465743			0.0332076
0.0485158			0.0175318			0.0430391			0.0151875
0.0460137			0.0256082			0.032189			0.0425432
0.0788829			0.0243488			0.0750851			0.116831
0.0335964			0.039634			0.0343349			0.0304557
0.0147326			0.0421484			0.0800468			0.140426
0.0251238			0.0159377			0.0265153			0.0726494
0.0256051			0.0517667			0.0627994			0.0976256
0.0459875			0.0908862			0.0549034			0.068215
0.0384866			0.0222646			0.0318105			0.0597475
0.0386891			0.0477706			0.0787757			0.0300116
0.0478936			0.0350142			0.0599374			0.0395282
0.0471083			0.0314099			0.0498366			0.067625
0.0516338			0.0300605			0.0484883			nan
0.0450069			0.01698			0.0329271			0.0564631
0.0523643			0.0354686			0.15168			0.00947436
0.0460146			0.0462006			0.0628766			0.274004
0.0713631			0.0381351			0.155522			0.0413853
0.0338889			0.0471887			0.0359869			0.0616595
0.0280299			0.0194249			0.0289499			0.0620084
0.0359889			0.0309603			0.0431851			0.0504614
0.0401022			0.0221037			0.0899497			0.0257495
0.210152			0.031958			0.101721			0.13363
0.0406629			0.0219815			nan			0.0378215
0.112118			0.0210045			0.147813			0.056967
0.056859			0.0338361			0.0852899			0.0192055
0.0355164			0.0594225			0.21904			0.0872292
0.0373981			0.053236			0.132288			0.0731975
0.21317			0.0281583			0.274025			0.0924399
0.0218563			0.0325335			nan			0.0266488
0.151291			0.0262229			nan			0.0474751
0.0259283			0.0303192			0.0396038			0.047473
0.0415856			0.0326592			0.031814			0.202466
0.058905			0.0498345			0.221263			0.0585716
0.0371124			0.0671088			0.0645545			0.108916
0.0210818			0.0255356			0.0273096			0.0332211
0.0308112			0.0447371			0.0210683			0.137944
0.0185368			0.0263996			0.0847711			0.0734708
0.0344484			0.0157496			0.0750144			0.0269369
0.061418			0.0292669			0.0396029			0.0271656
0.0222688			0.124427			0.0110938			0.0529504
0.0266383			0.0248926			0.0443165			0.233932
0.0205417			0.0329754			0.0206837			nan
0.0353188			0.0322271			0.10662			0.0304305
0.0252508			0.0778989			0.0204911			0.376489
0.0270377			0.0453512			0.0283013			0.0678425
0.0184118			0.0338642			0.0788331			0.148556
0.026281			0.0396589			0.0171611			0.0257924
0.0300483			0.0333418			0.0458219			0.140818
0.0400332			0.0282621			0.0531617			0.0255121
0.0686057			0.0374551			0.0644095			0.0630446
0.0392732			0.0648168			nan			0.0739179
0.0311029			0.0169802			0.0230819			0.0300033
0.0198297			0.037565			0.0453267			0.169445
0.0286588			0.0282165			0.0412449			0.0885046
0.0460148			0.0674341			0.0765161			nan
0.0261049			0.0201823			0.0751062			0.0439315
0.022384			0.0178572			0.023037			0.0243317
0.0407043			0.0203556			0.0231131			0.0209323
0.0333896			0.0140917			0.0587508			0.049561
0.039341			0.0360484			0.0882767			0.0544656
0.0315112			0.0628069			0.0337906			0.065636
0.067934			0.0665548			0.0605102			nan
0.0385898			0.0328986			0.0218802			0.032969
0.0369428			0.0425879			0.135896			0.0210646
0.0229976			0.0417724			0.0229661			0.0454658
0.0693998			0.0221345			0.144949			0.0999258
0.0304856			0.0266794			0.0350601			0.0303528
0.0468606			0.0389999			0.0598964			0.163743
0.0451			0.0303852			0.121171			0.079926
0.0275404			0.0245452			0.025716			0.0287703
0.0369129			0.0289514			0.139887			0.0171407
0.0176851			0.0786449			0.0297596			0.171689
0.0489975			0.0360967			0.0640843			0.0738966
0.0389347			0.0676905			0.0398243			0.0717084
0.0309921			0.0305381			0.0366895			0.0312599
0.0295172			0.0811939			0.0660892			0.115435
0.0326245			0.0204211			0.0300841			0.01804
0.0389659			0.0299658			0.0415745			0.119693
0.0304117			0.0272111			0.050589			0.0222697
0.0388567			0.0128459			0.130867			0.084353
0.0605269			0.0356723			0.0588446			0.0235047
0.0235754			0.0435141			0.0880242			0.0377611
0.0453449			0.0204155			0.0414219			0.0295654
0.0237947			0.0290642			0.03448			0.257766
0.0322346			0.0283663			nan			0.0309697
0.0179061			0.0981783			0.207603			0.0506611
0.0158343			0.0336321			0.124674			0.0404569
0.030844			0.0240129			0.0399811			0.0205361
0.0285925			0.0464273			0.0516968			0.131478
0.0686404			0.0312548			0.0560837			0.0338614
0.0269859			0.0272166			0.0479178			0.0369232
0.0315774			0.028017			0.0609453			0.0282008
0.021235			0.0399646			0.0172774			0.0363461
0.0713603			0.0347262			0.105181			0.0411825
0.0632908			0.0255113			0.0780229			0.020061
0.0464054			0.0328458			0.0514175			0.036797
0.184283			0.0179649			0.12868			0.0281849
0.0600074			0.0153489			0.0730206			0.0221326
0.0616206			0.0183957			0.188976			0.0186567
0.0376138			0.0124103			0.045136			0.0187185
0.0163697			0.0240386			0.0984525			0.0263209
0.0170335			0.0116532			0.0296837			0.00840338
0.0485574			0.0311234			0.110973			0.018248
0.1683			0.0294937			0.188407			0.0978939
0.0424276			0.0338616			nan			0.029527
0.0514571			0.0195394			0.0582528			0.0164
0.201719			0.0173771			0.0942177			0.0123463
0.03726			0.0211352			0.0498435			0.0582445
0.0381619			0.0124895			0.0313469			0.0235493
0.0357602			0.0237187			0.135135			0.113602
0.033144			0.0423269			0.264927			0.0524139
0.211615			0.0176162			0.108777			0.0324593
0.0603313			0.0138381			0.12249			0.0150134
0.0424041			0.0145037			0.0727653			0.0162389
0.0796218			0.0414214			0.0426428			0.0535158
0.0310403			0.0221384			0.0212124			0.0243843
0.063598			0.016931			0.0813302			0.0352523
0.0418263			0.0174347			0.0490901			0.0170084
0.0346355			0.0354401			0.0331413			0.156996
0.0719617			0.076173			0.0826831			0.0373864
0.0378885			0.0208608			0.060968			0.0368595
0.0368486			0.020792			0.0534531			0.0318797
0.0841662			0.0186228			0.0869153			0.0306253
0.198115			0.0269394			0.0845017			0.0266659
0.0972894			0.0285253			0.0498814			0.0479299
0.0403143			0.0440395			0.057108			0.0745743
0.0689285			0.0300858			nan			0.0381774
0.0291192			0.0173633			nan			0.0195605
0.119431			0.0174722			nan			0.0278902
0.0312698			0.0390628			0.0460609			0.0278536
0.142273			0.0240063			0.518954			0.0408003
0.387401			0.0500876			0.226426			0.0562256
0.293143			0.0123817			nan			0.0199099
0.321649			0.0461018			0.323486			0.0304489
0.0204429			0.0454798			0.016096			0.0584895
0.0212889			0.0899462			0.113893			0.254955
0.0204677			0.0118351			0.0557842			0.0119966
0.135573			0.0227982			0.209775			0.0168135
0.0151555			0.0262793			0.0202779			0.0641124
0.0438479			0.0275293			0.052642			0.0554173
0.0165274			0.0262188			0.0258797			0.11583
0.0415947			0.111546			0.174913			0.125121
0.0819223			0.0406637			0.0788923			0.0242532
0.0281529			0.0676315			0.0478565			0.392905
0.0176328			0.03724			0.0294011			0.038782
0.0137268			0.011842			0.0115702			0.0419821
0.0299293			0.0534359			0.124538			0.0580898
0.0289015			0.0344264			0.0149842			0.0124679
0.0174328			0.0229068			0.0217152			0.0482483
0.0313589			0.037777			0.0423966			0.303772
0.0445845			0.0347794			0.0590471			0.050214
0.0280573			0.016822			0.0362527			0.0617888
0.0282759			0.0228029			0.061524			0.0555521
0.0422726			0.0359735			0.0591209			0.0447847
0.0162873			0.0967513			0.0471674			0.194051
0.0924466			0.0361544			0.23087			0.0641796
0.0092283			0.0478851			0.033326			0.211023
0.0278937			0.0308393			0.0291479			0.0532827
0.0694486			0.0350901			0.0661419			0.0549915
0.0237398			0.0471374			0.0570798			0.100167
0.0329447			0.0205837			0.0531649			0.0401284
0.0378559			0.0382378			0.109742			0.191077
0.0363949			0.0238508			0.06292			0.0244961
0.0440068			0.0556219			0.0350781			0.11703
0.0229113			0.0414612			0.178883			0.0262926
0.014203			0.0334105			0.0384412			0.0833243
0.0317754			0.0428346			0.04979			0.0399985
0.0323879			0.0588161			0.0421424			0.0573207
0.0340215			0.0129956			0.0366588			0.0182698
0.0318335			0.0378665			0.394851			0.0522737
0.0482552			0.0577145			0.0737439			0.116638
0.0692015			0.0269385			0.0975639			0.033984
0.0287941			0.0382804			0.0365381			0.0638463
0.0331511			0.00914149			0.0512784			0.0344114
0.0431022			0.0428448			0.0308027			0.0694587
0.0420339			0.0440261			0.0727873			0.0411062
0.0408847			0.0208541			0.0240748			0.143646
0.0707857			0.04218			0.129817			0.104393
0.0564509			0.0527633			0.103258			0.0915
0.0129862			0.0368356			0.0153143			0.130239
0.106562			0.0333125			0.104499			0.0284258
0.0205192			0.026547			0.0170927			0.0507579
0.0645902			0.0339837			0.063105			0.0228907
0.063757			0.0141236			nan			0.0208122
0.0470371			0.0255103			0.040982			0.0452829
0.0435083			0.0363258			0.0217369			0.0609876
0.0362237			0.055996			0.0528409			0.0573036
0.164012			0.0603422			0.138449			nan
0.162435			0.0785744			0.085151			0.14899
0.0493492			0.0394476			0.152558			0.0390219
0.0312544			0.0291304			0.0600547			0.0338994
0.034407			0.0445995			0.0740154			0.0248661
0.0326359			0.0370666			0.0560451			0.0608692
0.0313282			0.0266003			0.0615385			0.0955229
0.0655991			0.04031			0.162437			0.0374164
0.0266968			0.0389013			0.0297693			0.0823805
0.0531632			0.0361986			0.107281			nan
0.110523			0.0310723			0.230549			0.0290839
0.0549904			0.164004			0.0633584			0.141116
0.0527932			0.0442898			0.0281004			0.0393003
0.154412			0.0456156			0.0679651			0.0729936
0.0446882			0.0359786			0.102287			0.0723475
0.0351254			0.0227484			0.0867869			0.329749
0.026853			0.0365852			nan			0.0636408
0.228984			0.238546			0.231845			0.338753
0.0309471			0.0320475			0.106673			0.220289
0.0446926			0.0236072			0.021223			0.0494456
0.0627291			0.10827			0.239451			0.188743
0.174356			0.0936086			0.150366			0.253439
0.242823			0.0280353			0.094935			0.0289451
0.19865			0.0225891			0.060663			0.0642948
0.147089			0.0444003			0.301612			0.0590635
0.110422			0.0207193			0.143397			0.0256624
0.0374924			0.0206414			0.104618			0.0315988
0.180308			0.0507538			0.0434061			0.0711313
0.0859302			0.0193225			0.218887			0.0345719
0.239495			0.0512837			0.30252			0.184608
0.0714225			0.0105647			0.107425			0.0183161
0.0211306			0.134859			0.0241329			0.22697
0.0707138			0.0133284			0.0250697			0.0196046
0.0246115			0.0179216			0.0356652			0.0236348
0.0226193			0.0342073			0.0278892			0.0864067
0.0226264			0.0378472			0.0402337			0.02585
0.0306688			0.0333612			0.028518			0.0391379
0.0491205			0.0286688			0.0264251			0.101163
0.0234957			0.0103663			0.0171551			0.0132887
0.0270877			0.0180181			0.0407094			0.0223135
0.0255244			0.0239442			0.0332608			0.0708231
0.0198778			0.0277547			0.0433817			0.17776
0.0265723			0.0637694			0.0529868			0.0840483
0.053251			0.0232856			0.113705			0.0422414
0.0227981			0.0316481			0.0288674			0.0842375
0.0522567			0.0342484			0.0394365			0.0416575
0.038394			0.0288761			0.0411874			0.196587
0.0257031			0.0383908			0.0403728			0.0321523
0.0297515			0.0154364			0.137585			0.0219588
0.0301802			0.0219656			0.100395			0.0441931
0.0338904			0.0242791			0.0864537			0.0274222
0.0273524			0.0418026			0.0589379			0.055891
0.0468761			0.0247409			0.0837704			0.0937481
0.0329055			0.0252442			0.0944494			0.0693919
0.0296776			0.0230057			0.0434158			0.0789028
0.0456952			0.0197363			0.0549069			0.124915
0.0215044			0.0547047			0.134639			0.0681911
0.039737			0.0248535			0.0549243			0.0470328
0.028379			0.0162936			0.0263246			0.0246664
0.0307438			0.0315318			0.0180857			0.0447266
0.0329723			0.028969			0.0286037			0.105028
0.150516			0.0142298			0.15747			0.028398
0.0547145			0.00948359			0.0608422			0.0137994
0.0672896			0.0178605			0.0870803			0.0283705
0.0170748			0.0241711			0.030226			0.0431007
0.236485			0.0302697			0.0418544			0.0485322
0.126832			0.0286903			0.109587			0.0445579
0.0744826			0.0158632			0.163504			0.133829
0.0470939			0.0204255			0.13338			0.0631548
0.0798912			0.0375613			0.0836528			0.0670769
0.131973			0.025149			0.174247			0.0155264
0.213503			0.0211789			0.0875251			0.0269386
0.0281513			0.0744823			0.0272736			0.0321382
0.0212695			0.0255128			0.0228948			0.033465
0.0184267			0.0111127			0.0461981			0.0298897
0.0143369			0.0543327			0.0146774			0.0600547
0.0407247			0.0415185			0.152175			0.0512731
0.0546393			0.0109497			0.0417539			0.031106
0.0212634			0.0278572			0.0471865			0.0408342
0.0240894			0.0200414			0.0265883			0.0950191
0.0274595			0.0458354			0.0496339			0.0411061
0.0507381			0.030662			0.0603868			0.0335584
0.0244454			0.0397543			0.0321427			0.0285474
0.0171947			0.0392142			0.0991818			0.0484477
0.0404461			0.035539			0.0884717			0.0971289
0.0277903			0.0211459			0.0676143			0.0198573
0.0289689			0.0334574			0.0684166			0.230761
0.0219414			0.0210226			0.0377068			0.0235106
0.0497204			0.0222469			0.04783			0.0321949
0.0290591			0.0250442			nan			0.0455133
0.0365353			0.0337609			0.0433801			0.149392
0.0280973			0.118733			0.0398534			0.245268
0.0201126			0.0534623			0.132729			0.0544418
0.0247924			0.0383131			0.0360928			0.0340963
0.0393191			0.0298447			0.0461102			0.042627
0.031446			0.0182283			0.0572627			0.0193216
0.0500033			0.0298185			0.0600607			0.0462443
0.0167115			0.0700143			0.157768			nan
0.0368415			0.0386907			0.0430482			0.0551081
0.0175301			0.0340687			0.0285238			0.0380285
0.0316143			0.0294765			0.0350142			0.0620773
0.0434766			0.0540263			0.0352817			0.135259
0.0314148			0.0232996			0.0525837			0.0483742
0.0351151			0.0725468			0.0241852			nan
0.0489149			0.0272046			0.0658675			0.0259605
0.0347826			0.034855			0.143269			0.0727443
0.0300082			0.0182095			0.0707046			0.0258854
0.0534907			0.0310289			0.11003			0.0356754
0.0209259			0.0317482			0.0864338			0.0521589
0.0547999			0.0196781			0.0400878			0.0284217
0.0321512			0.0733826			0.0422839			nan
0.0190651			0.0346343			0.0135328			0.0286878
0.0222994			0.0261957			0.0327452			0.0645152
0.117367			0.0333979			0.118158			0.203297
0.172256			0.0197836			0.198591			0.0193673
0.0315221			0.0199484			0.0475687			0.0280418
0.0397818			0.0305846			nan			0.0147863
0.0551879			0.0662805			0.0673624			0.0678105
0.0628304			0.0748294			0.04035			0.109614
0.0302856			0.0657524			0.0155396			0.0875315
0.0414552			0.0492065			0.145723			0.0266265
0.0588165			0.0410509			nan			0.0405759
0.0507078			0.0579122			0.238452			0.0652332
0.0536321			0.0191096			0.0627839			0.0677737
0.0480688			0.016638			0.0315142			0.0296179
0.036508			0.0132535			0.0937637			0.0377732
0.0273885			0.0167493			0.0347412			0.0332832
0.0644215			0.0424857			0.0605269			0.0669538
0.0314704			0.0355133			0.0616433			0.0833752
0.111485			0.0274911			0.15357			0.0176887
0.043687			0.0591545			0.0491298			0.0847553
0.0460252			0.0167942			0.0645812			0.0161002
0.13212			0.0141112			0.175784			0.0402103
0.0203591			0.0249478			0.0777054			0.0738393
0.0336968			0.0193637			nan			0.0233726
0.0274897			0.0500038			0.0200699			0.0714585
0.0322551			0.0440839			0.20279			0.0452166
0.0211077			0.0248839			0.0215783			0.0371345
0.02446			0.0524199			nan			0.0381334
0.0535172			0.0330367			0.106098			0.0914567
0.0290538			0.0367989			0.0948526			0.0154953
0.174246			0.0357454			0.269652			0.0323935
0.0616994			0.0336885			0.0431338			0.0340654
0.030378			0.0235097			0.037378			0.0505444
0.0247885			0.0390196			0.0473348			0.0504018
0.0702737			0.0162003			0.146095			0.0167962
0.0365593			0.033887			0.0251051			0.0669722
0.0280003			0.0396857			0.0601298			0.106567
0.0144203			0.0353583			0.0285486			0.0368
0.0412333			0.0350928			0.0298344			0.0270077
0.033868			0.0181355			0.195155			0.0318357
0.0367082			0.0346005			0.0519133			0.0733251
0.0395662			0.0533098			0.116003			0.0347482
0.0523756			0.0260255			0.0419979			0.0415905
0.0441606			0.0381652			0.15932			0.0266307
0.0277158			0.0556182			0.179176			0.0330976
0.0894515			0.0212192			0.0866745			nan
0.0762534			0.0762587			0.157231			0.0870478
0.073553			0.0285425			0.0399354			0.121062
0.0356745			0.0234419			0.0331678			0.0505975
0.06572			0.0264625			0.112665			0.0982437
0.0165557			0.0230341			0.0688116			0.0211564
0.036357			0.0297671			0.0437328			0.0522912
0.0464008			0.0545137			0.0337082			0.0741839
0.0510127			0.0497593			0.0438354			0.0391225
0.0553332			0.033703			0.0547979			0.0380831
0.0509512			0.0457274			0.135737			0.111988
0.0203572			0.0399981			0.0399406			0.0387444
0.0459731			0.01597			0.166414			0.026468
0.0322726			0.0496577			0.0266483			0.0433986
0.0372761			0.0335709			0.153607			0.015838
0.0466702			0.018777			0.252994			0.0267374
0.0293839			0.0260203			0.0421567			0.231893
0.0290673			0.0493299			0.0331749			0.0736572
0.0622397			0.0272073			0.138006			0.065934
0.0972602			0.0393412			0.0931688			0.183096
0.364427			0.0357036			nan			0.206732
0.0474737			0.0270543			0.0878774			0.0330591
0.0480936			0.0228585			0.0499358			nan
0.0518794			0.0240043			0.0953814			0.0258333
0.0779241			0.0215138			0.0708468			0.0340837
0.0691587			0.035649			0.139059			0.129688
0.0306731			0.0379364			0.013425			0.0365615
0.0480884			0.0468058			0.157814			0.090862
0.0544385			0.0230496			0.0470753			0.422456
0.0419266			0.0616609			0.0354171			0.0782417
0.0630146			0.0462112			0.0723537			0.0349968
0.0216502			0.0362852			0.114227			0.0297843
0.0369567			0.0451829			0.0453548			0.149508
0.0718333			0.0467986			0.0995031			0.0306117
0.265153			0.0638775			0.500392			0.0863078
0.14145			0.051241			0.269545			0.0336796
0.0911377			0.0169412			nan			0.038881
0.0376824			0.0471638			0.0734056			0.263649
0.17713			0.0416603			0.218946			0.0508409
0.0555554			0.116979			0.0235783			0.283495
0.157693			0.0373148			0.058769			0.0404452
0.183491			0.0326603			0.253405			nan
0.136418			0.0474872			0.324612			0.0492669
0.120581			0.0164237			0.0400665			0.0571867
0.0253192			0.086733			0.0547597			0.0694147
0.0257759			0.0430704			0.024543			0.112454
0.0410073			0.0188812			0.0647234			0.0338882
0.0105297			0.0341255			0.017155			0.0686103
0.0332378			0.0259909			0.0316492			0.0638316
0.0244818			0.0194197			0.0275297			0.0198083
0.0268659			0.0223291			0.0224148			0.0261474
0.0378939			0.0317007			0.0866757			0.0893359
0.132733			0.0138701			0.144321			0.0174839
0.0255505			0.028492			0.049867			0.306126
0.0481061			0.0133391			0.0478609			0.0216112
0.0395252			0.033096			0.214361			0.0333701
0.0511288			0.0379598			0.0394758			0.0325071
0.0595948			0.0312597			0.0584501			0.0230819
0.0221024			0.0355628			0.0367577			0.0330653
0.0700335			0.0265972			0.0868651			0.165315
0.0255088			0.00700822			0.16665			0.0130001
0.0271268			0.0226804			0.0902546			0.0254281
0.0390754			0.017701			0.0808873			0.0228146
0.030251			0.0425005			0.0728087			0.0420201
0.0475732			0.0332092			0.0558661			0.0358201
0.0227749			0.034553			0.0406005			0.0445656
0.0302661			0.0237095			0.2199			0.0947528
0.0829355			0.0348972			0.0691465			0.0789259
0.0262397			0.0569136			0.044989			0.0659662
0.0603999			0.027439			0.0686748			0.0524085
0.0361368			0.0200324			0.0736154			0.0253893
0.0329025			0.0166788			0.0422237			0.039711
0.05763			0.0162689			0.0788754			0.0142488
0.0434726			0.0280876			0.151263			0.0147405
0.0470897			0.0313414			0.129697			0.030079
0.0259568			0.0167456			0.0571864			0.0212933
0.0262152			0.0513946			0.07829			0.0496452
0.0637202			0.0708027			0.0363377			0.0521695
0.0459666			0.0278768			0.247304			0.0575
0.0657612			0.0662244			0.0493371			0.380629
0.0798107			0.0333329			0.181262			0.138535
0.096095			0.0392509			0.10855			0.0517482
0.0599036			0.0160562			0.19012			0.0180571
0.0165821			0.0124831			0.0996102			0.0252328
0.0644804			0.0505042			0.0517959			0.0719374
0.0703283			0.0660702			nan			0.033989
0.0451966			0.0304993			0.0257335			0.108331
0.0189063			0.015574			nan			0.0418704
0.0364227			0.0300568			0.177277			0.0336725
0.227966			0.0149741			0.321485			0.0204741
0.267661			0.0255552			nan			0.0232804
0.0466951			0.103743			0.081855			0.155395
0.0255122			0.0306983			0.0330283			0.064308
0.108119			0.0251689			nan			0.0217343
0.0216304			0.0333807			0.0216342			0.107828
0.0495605			0.0206981			0.0227101			0.0721373
0.0118306			0.0304818			0.0123924			0.0270196
0.0321143			0.0264683			0.0522467			0.0530149
0.0246259			0.0460193			0.0169127			0.0612906
0.0294147			0.0101778			0.0426589			0.0209607
0.0272187			0.0497479			0.0242075			0.0226565
0.0157959			0.0295039			0.0197977			0.20648
0.0478566			0.0199692			0.0549559			0.0254064
0.0336699			0.0403127			0.0773512			0.0425318
0.0469043			0.0499897			0.0735541			0.0768839
0.0353094			0.0259309			0.0579281			0.0464976
0.0179705			0.0251053			0.029045			0.0359518
0.0210776			0.0361969			0.0242455			0.0357587
0.0241044			0.0581954			0.0354045			0.175393
0.0314869			0.0325535			0.0842066			0.0630011
0.0445532			0.0307341			0.168305			0.0329836
0.0430139			0.0405736			0.0148389			0.043406
0.0503971			0.0221597			0.101104			0.0860032
0.0251555			0.0199214			0.141577			0.0381369
0.0198948			0.023871			0.103884			0.0321114
0.0282738			0.0321288			0.151469			0.0331031
0.0372459			0.0302645			0.0578963			0.0777177
0.0623748			0.0547759			0.104256			0.0504407
0.0562684			0.0235816			0.0610315			0.0647446
0.0373774			0.0424392			0.0536337			0.0649839
0.0642193			0.0239441			0.0771892			0.0298953
0.0195996			0.0656747			0.0235867			0.0723086
0.0401353			0.0618782			0.0189794			0.069662
0.0198472			0.0610702			nan			0.072226
0.0284969			0.0444483			0.102406			0.083313
0.0235387			0.11016			0.0181665			0.0329222
0.032701			0.0155196			nan			0.0141197
0.125747			0.0556949			0.25535			0.0233782
0.159372			0.0453489			0.219171			0.024858
0.0231675			0.0268481			0.179856			0.215629
0.0350407			0.0473172			0.119897			0.115464
0.0713339			0.0643381			0.0820122			0.0340532
0.0989934			0.0495472			0.216074			0.031319
0.0397175			0.0359897			0.0900133			0.037537
0.0733206			0.117023			0.0407756			0.097239
0.0266608			0.0353199			0.0475323			0.0351352
0.0881376			0.0218541			0.135739			0.0170278
0.162894			0.0452355			0.173788			0.0973636
0.0641977			0.0234893			0.108783			0.0492981
0.280985			0.0366299			0.366094			0.0370196
0.0241056			0.0557711			0.0399927			0.0499293
0.0347175			0.0341022			0.0640333			0.0762607
0.125642			0.0308353			0.082393			0.0406059
0.276498			0.0257301			0.109661			0.0400023
0.194043			0.0157146			0.553833			0.0501417
0.0533249			0.0481865			0.0895449			0.0502088
0.0204239			0.0485538			0.0238242			0.053746
0.0253746			0.0315992			0.0305433			0.0423103
0.0279004			0.04047			0.050782			0.0301237
0.0376256			0.0397968			0.0311689			0.0870324
0.0212661			0.0612172			0.0229808			0.100633
0.056042			0.0140066			0.0438798			0.2759
0.0520247			0.054255			0.0571739			0.0599719
0.0348332			0.0763654			0.0286887			0.0309353
0.0217802			0.0526683			0.0315782			0.0564283
0.0458367			0.0362972			0.0996014			0.0852049
0.0405834			0.0375403			0.0540056			0.0771756
0.0358759			0.017679			0.0447464			0.0306161
0.0469202			0.0282251			0.10351			0.0437517
0.0297848			0.0311062			0.11246			0.0446296
0.0222821			0.0378595			0.0422428			0.0771618
0.0630312			0.121189			0.061928			0.480245
0.0417688			0.0440091			0.109575			0.164486
0.0248409			0.082896			0.0312332			0.0981959
0.0129946			0.0216818			0.0311953			0.101981
0.0420358			0.0330208			0.0470108			0.0636835
0.0285255			0.051488			0.0238515			0.0671257
0.0622626			0.023319			0.106451			0.0387385
0.0329673			0.0249882			nan			0.102199
0.016603			0.0608827			0.0160344			0.05599
0.0576287			0.0302156			0.0505292			0.0413437
0.0440631			0.0427727			0.0422786			0.139075
0.0185389			0.0262844			0.0315283			0.0811417
0.0336751			0.0996597			0.0990254			0.185336
0.0517434			0.0525909			0.0772119			0.102186
0.0288367			0.0332277			0.0409368			0.093762
0.0533477			0.0260124			0.0386029			0.0260711
0.0240206			0.0235592			0.0324468			0.0261605
0.0277204			0.0240868			0.00811503			0.0451804
0.0313119			0.032141			0.0368058			0.0261349
0.0205887			0.0144754			0.0514195			0.0210146
0.169035			0.0557893			0.0397387			0.200299
0.0637577			0.0184057			0.0660806			0.0252109
0.0218906			0.032947			0.0175825			0.0282044
0.027455			0.0257271			0.0441652			0.0312443
0.0410022			0.0735005			0.0431069			0.096423
0.0270718			0.0308914			nan			0.0558339
0.136004			0.0229015			0.132808			0.0231355
0.0389034			0.0416109			0.0461336			0.0382413
0.0205934			0.0416699			0.0388882			0.0435966
0.0310399			0.0507763			0.0370006			0.12162
0.0363849			0.0357424			0.130198			0.0460685
0.0221535			0.0272882			0.016871			0.0264057
0.0302958			0.0232415			0.130573			0.0564302
0.0349518			0.0247073			0.0312985			0.0438385
0.0239112			0.0247015			0.0549702			0.0341504
0.269128			0.0667281			0.0475035			0.0548542
0.0672614			0.0280895			0.124747			0.0790617
0.0507581			0.0553359			0.0556763			0.0484316
0.133412			0.034599			0.0891897			0.0561067
0.194017			0.0387537			0.116376			0.0357099
0.0237152			0.0525204			0.0342686			0.195803
0.142228			0.0453552			0.0212141			0.0435974
0.0437055			0.0301809			0.0705466			0.0509432
0.0370457			0.0268872			0.0250746			0.0286832
0.0331022			0.0554376			0.0335168			0.0317119
0.0233432			0.0441721			0.0416985			0.0360362
0.052905			0.0221622			0.0693816			0.0176503
0.0362228			0.0346559			0.0635049			0.0540482
0.0610301			0.0258333			0.0689231			0.0292399
0.0289086			0.0223419			nan			0.100395
0.0479983			0.0165005			0.0276812			0.0369105
0.0235105			0.0597581			0.0361929			0.188032
0.0207942			0.0274483			0.161189			0.0314524
0.0326006			0.0378649			0.0691843			0.0456554
0.033126			0.0296406			0.0444398			0.0628695
0.0706627			0.0338499			0.19123			0.0224824
0.0247497			0.0307724			0.208837			0.0276361
0.0623531			0.0245609			0.192412			0.0312656
0.0418586			0.034879			0.114034			0.0276973
0.0842842			0.0232847			0.0624949			0.0316187
0.0418177			0.0222857			0.0816883			0.021557
0.156259			0.0164231			0.0471625			0.0511705
0.127953			0.0270287			0.0762297			0.0200502
0.0812662			0.0258671			0.0315878			0.0402231
0.143089			0.034313			0.138134			0.0255856
0.193159			0.0345736			0.0193704			0.279912
0.23991			0.0238356			0.0949938			0.0367478
0.185895			0.0285294			0.305521			0.0454033
0.103279			0.0101893			0.0391053			0.0226802
0.0832652			0.059749			0.287586			0.081043
0.0771639			0.038355			0.117273			0.0432599
0.0994385			0.0373675			0.220768			0.069835
0.0871225			0.0274605			0.0675333			0.0194995
0.145112			0.0168147			0.157471			0.036341
0.0618312			0.0427838			0.120552			0.0518463
0.114826			0.0537039			0.0603034			0.0390387
0.126047			0.0220048			0.0943048			0.0445624
0.0968351			0.0364693			0.0366962			0.0479452
0.0859695			0.0180524			0.0265525			0.066838
0.199			0.0543587			0.0552864			0.0593574
0.0417898			0.0311048			nan			0.0418389
0.0428249			0.0322897			0.0824609			0.064563
0.0982072			0.044494			0.193595			0.0589263
0.0176522			0.0276824			0.0234367			0.0770627
0.0127897			0.0263771			0.0482602			0.0720734
0.0205074			0.065262			0.0152103			nan
0.0173197			0.0298764			0.0316767			0.0458117
0.0197176			0.0483417			0.0180022			0.0355113
0.0444921			0.0290586			0.0327517			0.144524
0.0938667			0.0421044			0.209523			0.0883389
0.0213787			0.0678352			0.0231693			0.0412719
0.0464839			0.0739917			0.0905608			0.0895633
0.0591816			0.0331612			0.19759			0.100033
0.0359558			0.0555574			0.0336738			0.220414
0.0338147			0.0403668			0.0256099			0.0680224
0.0328039			0.0487863			0.0248714			0.0463592
0.0728925			0.0186345			0.0875173			0.0392935
0.0455708			0.0198012			0.04076			0.0287574
0.0714088			0.0482858			0.0773219			0.108592
0.0395766			0.0570395			0.0726787			0.138349
0.0433463			0.0372651			0.0430804			0.0550542
0.0177339			0.0398909			0.0163974			0.151327
0.0358314			0.0276982			0.0643457			0.0722829
0.0226135			0.047503			0.0456032			0.101512
0.0258665			0.0469507			0.0391991			0.0361976
0.0327931			0.0886256			0.126489			0.0706997
0.0558618			0.0760624			0.0807198			0.0579192
0.0224293			0.0392459			0.0315092			0.0500355
0.0269509			0.0383277			nan			0.0702351
0.0357641			0.0441438			0.0346613			0.0687275
0.048776			0.0911012			nan			0.0518957
0.0539694			0.0462017			0.186101			0.0987115
0.056186			0.0509844			0.0687386			0.0854427
0.0468299			0.0849841			0.07889			0.220564
0.0404518			0.0157004			0.0506747			0.0269688
0.0405201			0.0239807			0.0305049			0.016255
0.0190005			0.0206949			0.0210885			0.0153999
0.178017			0.0428961			0.264674			0.0775785
0.0359702			0.0258755			0.0430173			0.02533
0.0448869			0.0237032			0.0947347			0.0558007
0.025852			0.0173922			0.0236538			0.0303749
0.0296162			0.0266969			0.0352349			0.0335226
0.0489911			0.0198019			0.0384269			0.0514337
0.0269958			0.0222924			0.109339			0.0192208
0.0709291			0.0315093			nan			0.038106
0.0498198			0.0196925			0.141082			0.0211992
0.0927901			0.0267887			0.0529592			0.0259922
0.0477679			0.0210739			nan			0.031367
0.137212			0.0576672			0.11313			0.0534485
0.0466245			0.0332367			0.0665373			0.0269365
0.0830381			0.0366505			0.0414071			0.0803494
0.0573404			0.0236117			nan			0.0380702
0.14228			0.01919			0.0759943			0.025063
0.0231384			0.045406			0.0270647			0.148735
0.108066			0.0295855			0.292495			0.170206
0.0553092			0.0181307			nan			0.0857783
0.0228711			0.0189685			0.0202009			0.0234265
0.0188053			0.0172938			0.0353346			0.0298425
0.0185885			0.0136888			0.0284989			0.0301317
0.018611			0.0297677			0.016881			0.0688678
0.0292361			0.017855			0.0480426			0.0154189
0.0290288			0.0532727			0.0260617			0.0549894
0.0306197			0.0200288			0.257645			0.0732449
0.072963			0.0526514			0.108117			0.0798768
0.0286948			0.061261			0.0318785			0.0698507
0.0190394			0.0190512			0.0268925			0.0213903
0.0808285			0.0258029			nan			0.0263128
0.0397053			0.0294472			0.114697			0.0283162
0.048695			0.018624			0.041375			0.0178868
0.0349426			0.0222031			0.0274244			0.0246985
0.116456			0.0215937			0.0565168			0.0747347
0.0355378			0.0234035			0.0587088			0.0362948
0.0379902			0.0439164			0.0540046			0.0511326
0.0461821			0.0413796			0.0393604			0.210232
0.0297871			0.0358367			0.0443481			0.0434367
0.041004			0.0763887			0.0350476			0.110687
0.0226061			0.0291092			0.0211686			0.0374197
0.0747767			0.0524033			0.116097			0.0271986
0.0303177			0.0222354			0.0504795			0.117246
0.0271006			0.0315803			0.0300564			0.024556
0.0231958			0.0535834			0.327717			0.047349
0.0218149			0.0323917			0.0236932			0.044591
0.0333543			0.020418			0.0257705			0.0213516
0.0442331			0.120967			0.0494624			0.298924
0.0481305			0.0334603			0.0540239			nan
0.0546721			0.052467			0.0498331			0.145374
0.0758399			0.021759			0.0357402			0.0450935
0.0306038			0.0274461			0.0344617			0.0520749
0.0535934			0.0369891			0.0726728			0.0371046
0.0928503			0.0506869			0.0791478			0.0377524
0.0276539			0.0201175			0.0388486			0.0420253
0.0844964			0.014253			0.143388			0.0268445
0.0155385			0.0472062			0.0185452			0.0621791
0.0427337			0.0149285			0.0482369			0.0221859
0.0502438			0.0388433			0.028867			0.183244
0.0170248			0.0227221			0.0357373			0.0304955
0.138749			0.0382589			0.177254			0.0779578
0.046429			0.0641252			0.0864228			0.0577247
0.0343504			0.054407			0.0720818			0.131669
0.0375207			0.0157878			0.243876			0.010374
0.0268101			0.0472326			0.0211167			0.077706
0.0427108			0.0274921			0.0373574			0.0503771
0.0836767			0.0255658			0.0965543			0.0262998
0.0512198			0.0463303			nan			0.0385225
0.0371579			0.019644			0.0627281			0.0222381
0.101495			0.0254402			nan			0.0292313
0.272299			0.0261703			0.260638			0.0266124
0.023832			0.0282029			0.0317214			0.0391505
0.0464431			0.0273065			0.0267603			0.0336755
0.0158703			0.031426			0.0550322			0.0276517
0.0197813			0.0282784			0.0238533			0.0399295
0.0250674			0.069556			0.0298152			0.116395
0.0503853			0.0438657			0.0591842			0.0440023
0.0257548			0.018			0.0155371			0.0381893
0.0167487			0.0189228			0.0120902			0.0529399
0.0318341			0.0823513			0.17516			0.283372
0.0285363			0.0676754			0.0504528			0.0770657
0.0173652			0.0210064			0.0364183			0.0363327
0.0282865			0.021298			0.0163544			0.0308912
0.0178069			0.0408478			0.0308675			0.0335282
0.0307497			0.0373225			0.036486			0.0182197
0.0378563			0.178929			0.158574			0.068491
0.0349836			0.0419266			0.0682562			0.0556071
0.0771561			0.0245274			0.0370422			0.0271188
0.0626155			0.0795503			0.0480832			0.154732
0.0275452			0.0522812			0.0284378			0.321646
0.0312825			0.0291028			0.0437063			0.14201
0.0684898			0.050523			0.085704			0.0419518
0.0253355			0.24189			0.0795149			0.655026
0.0164695			0.051707			0.0292014			0.0978814
0.0286118			0.0497985			0.0647426			0.09879
0.0209565			0.0961364			0.0258794			0.0597101
0.0679905			0.0371002			0.0437644			0.0804916
0.0484821			0.0219678			0.0319707			0.0200563
0.042424			0.0646379			0.135622			0.0605074
0.0318901			0.0402622			0.0332174			0.0466631
0.0203194			0.0220677			0.022269			0.0331974
0.161996			0.0541551			0.136029			0.107031
0.0456914			0.0207144			0.0444663			0.0644751
0.0293308			0.00889233			0.119351			0.0459498
0.0468508			0.0236264			0.105868			0.0630638
0.0537238			0.0306461			0.087555			0.0305412
0.0635376			0.0407679			0.070503			0.0388545
0.0241284			0.0146194			0.0584358			0.0307249
0.0642519			0.033637			0.040406			0.039129
0.0579059			0.0217369			0.165435			0.116785
0.14211			0.140048			0.0891957			0.372304
0.0462094			0.0192005			0.0723695			0.0373597
0.0443958			0.0115404			0.024394			0.012319
0.210178			0.025717			0.0750501			0.0417341
0.0439477			0.0271028			nan			0.0948123
0.150529			0.0197431			0.148426			0.0352571
0.109869			0.0324134			0.207181			0.0506927
0.146702			0.0344879			0.11568			0.0567784
0.0293046			0.064919			0.0270548			0.0452513
0.0537845			0.0385844			0.0423274			0.0946009
0.034561			0.0422036			0.0195072			0.0175791
0.0439295			0.0594282			0.0453959			0.138494
0.0354458			0.0177314			0.0425402			0.0432168
0.026641			0.0307228			0.0300463			0.0611015
0.0152666			0.0852928			0.200887			0.182944
0.0184484			0.0154464			0.0328315			0.01707
0.0271533			0.0380858			0.150565			0.0445714
0.0245107			0.0427858			nan			0.0367498
0.0198365			0.0256332			0.0245664			0.0378549
0.025453			0.0395752			0.0440428			0.0283659
0.0309445			0.0303051			0.0248992			0.099636
0.0393386			0.0208112			0.10119			0.0381161
0.159592			0.0277538			0.121753			0.0906814
0.0292595			0.0353085			0.0749158			0.109512
0.0297437			0.062308			0.0615064			0.0918852
0.0140994			0.0385765			0.0680423			0.0360823
0.0745504			0.0157337			0.0204921			0.0104457
0.0189521			0.0269913			nan			0.0603618
0.0359455			0.0263929			0.0226567			0.0218519
0.0441957			0.0389405			0.0267813			0.0293595
0.0285079			0.0363486			0.0273449			0.0310432
0.0274478			0.0302712			0.0378567			0.0658153
0.0634206			0.01736			0.0234293			0.0225994
0.0429668			0.0227205			0.091657			0.0604205
0.0233165			0.0174806			0.022015			0.047754
0.0462253			0.0365526			0.0744113			0.0672176
0.0902452			0.0203892			0.225766			0.0388442
0.0431922			0.0286098			0.0351856			0.0411694
0.0538996			0.0251464			0.0338569			0.028886
0.0281151			0.0135419			0.196148			0.023107
0.0401794			0.0844848			0.129561			0.112372
0.0183863			0.0303151			0.0282355			0.227276
0.0367207			0.0246755			0.195506			0.0974368
0.0273732			0.027422			0.121757			0.0287623
0.0154387			0.0278662			0.0239618			0.0321125
0.0710386			0.050294			0.0392099			0.12205
0.0656285			0.0338215			0.152874			0.0391023
0.0513057			0.0136863			nan			0.173252
0.103015			0.0220602			0.0501863			0.0314313
0.0382045			0.0368171			0.0291704			0.0344761
0.0451187			0.0174058			0.091206			0.086374
0.110903			0.0277272			0.132203			0.0156021
0.0435631			0.0200202			0.328138			0.0332896
0.0795994			0.0359377			0.143052			0.121314
0.0827754			0.0215081			0.150784			0.0204272
0.0561663			0.0272917			0.0527107			0.0217518
0.114372			0.0438216			0.381014			0.0863533
0.0473775			0.0227668			0.124883			0.02684
0.126709			0.0665637			0.288496			0.348973
0.0383685			0.0661598			0.271467			0.0932745
0.269258			0.0391014			nan			0.112101
			0.0341767						0.0202387
			0.0417138						0.0185056
			0.0257932						0.0726537
			0.0498705						nan
			0.0253087						0.0329497
			0.0493288						0.141749
			0.0631745						0.103545
			0.0380108						0.0802657
			0.02334						0.369649
			0.0739413						0.0963162
			0.0966278						nan
			0.0264889						0.156756
			0.0463385						0.196853
			0.0324552						0.0547072
			0.0403352						nan
			0.0335756						0.0692035
			0.0270003						0.138087
			0.0307668						0.0974529
			0.0610237						0.0951673
			0.0265284						0.134902
			0.0343273						nan
			0.0249942						0.0501533
			0.0239322						nan
			0.0942683						nan
			0.0704273						0.147719
			0.0732162						0.0553682
			0.0391699						0.0307775
			0.0485215						0.0319255
			0.0328262						0.064819
			0.0173465						0.0491235
			0.0241725						0.0336274
			0.11015						0.0440903
			0.0721628						0.187198
			0.138368						0.177244
			0.0508284						0.137315
			0.0667885						0.081296
			0.034661						0.301941
			0.0364313						0.0465392
			0.0286938						nan
			0.0440399						0.124016
			0.093091						0.153163
			0.0836513						0.107311
			0.0428498						0.0223801
			0.0300795						0.0467236
			0.0213773						0.0187093
			0.0267906						0.022523
			0.0123034						0.0226388
			0.0278254						0.0295562
			0.0227054						0.0254023
			0.0704707						0.179386
			0.0385956						0.0631413
			0.0201443						0.0152686
			0.0160976						0.0245229
			0.0194455						0.0230529
			0.00839878						0.0229501
			0.0432388						0.0665413
			0.0329664						0.0146058
			0.0199535						0.0264801
			0.0324084						0.04658
			0.0481282						0.0355098
			0.0174741						0.02277
			0.0152001						0.0293872
			0.0389116						0.0371207
			0.0519706						0.0395768
			0.0488103						0.0503374
			0.0193633						0.0179757
			0.0168231						0.0290276
			0.0255345						0.0342011
			0.0363465						0.0144421
			0.0181536						0.0286418
			0.040933						0.0573687
			0.0212983						0.118854
			0.030785						0.0288752
			0.0285688						0.024242
			0.0214742						0.0144732
			0.0457557						0.040049
			0.0269755						0.0448105
			0.12677						0.0418705
			0.0325182						0.0401854
			0.0620031						0.242839
			0.0159786						0.065343
			0.0170651						0.0429614
			0.0189938						0.0198777
			0.0304344						0.0208353
			0.0287379						0.094288
			0.0455901						0.1701
			0.0791465						0.0492569
			0.0374207						0.0275037
			0.0257673						0.0587977
			0.0506789						0.0431821
			0.0200531						0.0163973
			0.0466425						0.287354
			0.027096						0.0458489
			0.0237265						0.0612603
			0.048362						0.025429
			0.0225216						0.0270793
			0.0203576						nan
			0.0280302						0.026559
			0.0244584						0.0272755
			0.0541843						0.0994114
			0.0258248						0.0749663
			0.0757737						0.0859456
			0.0530516						0.0620446
			0.0326697						0.0869735
			0.0201055						0.0198308
			0.0443741						0.0499962
			0.0665455						0.246389
			0.0493664						0.0553823
			0.0211408						0.0377501
			0.0301554						0.0704635
			0.0623203						0.0387645
			0.0574836						0.118007
			0.0591209						0.0635596
			0.043515						0.0326111
			0.0180914						0.0358059
			0.0210085						0.0395842
			0.0620723						0.139484
			0.0774171						0.0389203
			0.0425697						0.0353854
			0.0472609						0.0427175
			0.0513719						nan
			0.0675532						0.259346
			0.0258393						0.0924325
			0.0322852						nan
			0.0335598						0.0371632
			0.0741651						0.0442736
			0.061891						0.0683229
			0.0227329						0.115571
			0.0473892						0.0536424
			0.114997						nan
			0.0501844						0.229078
			0.0264725						0.0211528
			0.0899408						0.275788
			0.0212633						0.039329
			0.0322537						0.076463
			0.0187876						0.0299246
			0.0356236						0.0246453
			0.0161871						0.0252573
			0.0388817						0.0385012
			0.027445						0.0264671
			0.062468						0.0518984
			0.0401898						0.058772
			0.0146698						0.022894
			0.0572212						0.0453793
			0.0192352						0.0326048
			0.0384895						0.0397908
			0.0142442						0.0134404
			0.0350547						0.0388545
			0.0450058						0.0934416
			0.0418434						0.0329865
			0.0259553						0.134473
			0.0370726						0.143346
			0.0198782						0.0138879
			0.0231929						0.0407058
			0.0247439						0.253801
			0.019281						0.0209176
			0.0436334						0.0832743
			0.0378175						0.0786336
			0.0436709						0.0534137
			0.0521945						0.0648126
			0.021774						0.025542
			0.0174109						0.0450045
			0.0224598						0.0321899
			0.0286309						0.147785
			0.0182642						0.0550236
			0.0207196						0.056173
			0.0299309						0.133113
			0.0422975						0.0418078
			0.0298678						0.0321461
			0.0112921						0.0148849
			0.0551386						0.0468647
			0.0431619						0.14104
			0.0159059						0.0481318
			0.0301195						0.356026
			0.038766						0.0406351
			0.0150841						0.0979842
			0.0515889						0.0406971
			0.0214341						0.127804
			0.0440766						0.0342469
			0.0185313						0.0213719
			0.046377						0.065639
			0.0695955						0.0483931
			0.0220108						0.0257766
			0.0249036						0.0232604
			0.018057						0.0361343
			0.0163133						0.0626461
			0.0176405						0.0168224
			0.0268419						0.196272
			0.0162163						0.0625976
			0.0525219						0.0448834
			0.0366932						0.0670062
			0.0317891						0.0244638
			0.0390595						0.0572341
			0.0493138						0.139788
			0.0278029						0.0836982
			0.0471245						0.0598215
			0.0399093						0.646025
			0.0267438						0.0335022
			0.0699908						0.0766979
			0.0186348						0.0241269
			0.0114418						0.0670419
			0.0301663						0.28254
			0.195835						0.0775033
			0.015567						0.192843
			0.028794						0.237492
			0.111329						0.103176
			0.02534						0.150629
			0.0359675						0.0246685
			0.0707264						nan
			0.0611924						0.143241
			0.0231879						0.0312424
			0.0526194						0.0476012
			0.0162782						0.0395443
			0.0621528						0.0365759
			0.0439556						0.0648568
			0.0400409						0.0475648
			0.0299428						0.0553682
			0.0508203						0.0480676
			0.0225827						0.189625
			0.134767						0.0972604
			0.0336622						0.0358206
			0.0352204						0.0482207
			0.0597913						0.19857
			0.039678						0.0405625
			0.0304521						0.0456648
			0.047896						0.0713527
			0.073343						0.0808851
			0.0230435						0.035672
			0.0192024						0.0132933
			0.0354458						0.108951
			0.0410839						0.0416114
			0.0300595						0.0492749
			0.0174697						0.0301018
			0.0139884						0.0379276
			0.0167531						0.0210867
			0.033841						0.0602164
			0.017109						0.0393703
			0.0214187						0.0251028
			0.0202087						0.0139066
			0.024004						0.0268073
			0.025812						0.0319578
			0.0149244						0.0152111
			0.0654464						0.0564603
			0.0145624						0.0254482
			0.049472						0.0417183
			0.0600375						0.0605288
			0.0285281						0.0256264
			0.0212503						0.0251423
			0.0603463						0.0725618
			0.0397886						0.0150923
			0.0208193						0.0401811
			0.019203						0.0690585
			0.0436846						0.0386597
			0.0228221						0.034471
			0.0129042						0.0196205
			0.0171805						0.0690669
			0.0532804						0.197583
			0.0183384						0.0240372
			0.0310068						0.0221284
			0.0300685						0.0326395
			0.0398106						0.0356893
			0.0660798						0.157779
			0.0219951						0.0288558
			0.0365155						0.103401
			0.0171762						0.0205358
			0.0175033						0.0677125
			0.0152981						0.0313205
			0.0311263						0.0367794
			0.0421359						0.0329277
			0.0150481						0.0143628
			0.0654386						0.0652127
			0.0251659						0.0214906
			0.0172409						0.0119343
			0.0175691						0.0324745
			0.0417757						0.0371212
			0.0285694						0.0728295
			0.0259343						nan
			0.0166165						0.0868855
			0.0217363						0.0517777
			0.0330545						0.0528994
			0.0411272						0.0223351
			0.0135886						0.116936
			0.0467562						0.133018
			0.0176187						0.0347123
			0.0522603						0.0571609
			0.0297578						0.254267
			0.0200469						0.0960852
			0.0306084						0.107993
			0.0404617						0.0312764
			0.0226682						0.0587617
			0.0420416						0.0450178
			0.0392744						0.0320374
			0.0408779						0.0291746
			0.0236769						0.0299576
			0.0223908						0.0373157
			0.0362394						0.0493912
			0.036789						0.0503866
			0.0638354						0.0419661
			0.0408775						0.17693
			0.0579025						0.0770069
			0.032202						0.0434381
			0.0164133						0.0286954
			0.0234273						0.0402728
			0.0504309						0.0438081
			0.0249206						0.0831976
			0.0723955						0.279926
			0.0490773						0.0553737
			0.0432946						0.0839795
			0.0503396						0.0482199
			0.0422545						0.131617
			0.0232856						0.416063
			0.0223099						0.0409155
			0.0301705						0.0360342
			0.0215998						0.02347
			0.0122275						0.0214304
			0.0535104						0.0418647
			0.0281393						0.043922
			0.0548136						0.0575895
			0.0723009						0.0802374
			0.103075						0.250646
			0.0361277						0.0313372
			0.0268112						0.0355776
			0.0371448						0.0337103
			0.102222						0.211458
			0.0678279						0.0489155
			0.0403571						0.0578737
			0.0603693						0.199537
			0.0335166						0.0302453
			0.0519118						0.0952011
			0.0282836						0.0464634
			0.0358319						0.0415801
			0.0604925						0.0870111
			0.0774375						0.0623741
			0.0549939						0.0454799
			0.14455						0.125358
			0.12235						0.140489
			0.0406869						0.228414
			0.0134164						0.0508885
			0.0417278						0.0650792
			0.0373133						0.0268685
			0.0277018						0.0315036
			0.0124027						0.0111788
			0.0252514						0.0239529
			0.0660177						0.168155
			0.0163889						0.0396665
			0.0296388						0.0588031
			0.0437948						0.0218231
			0.00969678						0.0146353
			0.0496181						0.10795
			0.0179198						0.026386
			0.0655524						0.0544933
			0.0169858						0.0268587
			0.0232871						0.0385249
			0.130427						0.0382965
			0.0165032						0.04206
			0.0231626						0.220072
			0.0261209						0.0222227
			0.0125712						0.0180481
			0.0225648						0.0166663
			0.0401867						0.220989
			0.0613467						0.0485757
			0.0198765						0.0468616
			0.0144351						0.0186052
			0.0546243						0.0421553
			0.0470699						0.0190522
			0.0289317						0.068949
			0.0135834						0.0778737
			0.0238239						0.0322302
			0.0424598						0.117357
			0.0360296						0.0210096
			0.0336568						0.061185
			0.040022						0.155934
			0.0210945						0.0267973
			0.0226215						0.0278872
			0.0221406						0.11628
			0.0385811						0.0261199
			0.0333837						0.0843205
			0.121944						0.167968
			0.0149838						0.0335402
			0.0264894						0.0912954
			0.035981						0.0393318
			0.0502306						0.0256724
			0.0302667						0.366566
			0.141489						nan
			0.0206128						0.0190964
			0.0415746						0.0612169
			0.0126686						0.0297697
			0.0175312						0.16732
			0.0325715						0.0325097
			0.043838						0.0316168
			0.0226162						0.0248846
			0.0138769						0.0231
			0.0418534						0.0230832
			0.0195897						0.0172266
			0.0553694						0.033331
			0.0143791						0.130259
			0.0962044						0.0324572
			0.0280988						0.0292682
			0.0336218						0.0943011
			0.0318547						0.0275147
			0.00942475						0.0146182
			0.0219485						0.0229955
			0.021595						0.0249588
			0.0556396						0.0360073
			0.0400353						0.011552
			0.0225563						0.0241811
			0.0436462						0.0290858
			0.0188628						0.0440651
			0.119752						0.0827825
			0.0212545						0.0378939
			0.0491541						0.0338591
			0.0082565						0.017558
			0.046653						0.117606
			0.0181599						0.0251753
			0.0753184						0.25104
			0.0237378						0.0235659
			0.0415026						0.0676728
			0.0439712						0.0367959
			0.0222561						0.0225544
			0.0450229						0.0961967
			0.0209917						0.0187363
			0.0406964						0.039026
			0.0156381						0.0790736
			0.0319479						0.0392936
			0.0409844						0.0830544
			0.0252448						0.0498715
			0.0133868						nan
			0.0122391						0.0467307
			0.0283805						0.0465475
			0.0275272						0.0527631
			0.0317109						0.0156474
			0.0352662						0.0356047
			0.0658589						0.0762103
			0.0312238						0.0351606
			0.127554						0.403388
			0.051154						0.0939034
			0.0244313						0.0150862
			0.0527484						0.183957
			0.0255038						0.0229443
			0.0840617						0.0676091
			0.0312294						0.0694758
			0.0554686						0.103788
			0.00687069						0.0343263
			0.0517314						nan
			0.0184308						0.222764
			0.0272205						0.0949446
			0.0233181						0.164482
			0.027335						0.0621672
			0.0472454						0.0846416
			0.180355						0.119999
			0.0277955						0.0421237
			0.069159						0.0487568
			0.0216395						0.0294478
			0.0510258						0.0813905
			0.0355377						0.0266614
			0.0430939						0.0493757
			0.0610999						0.0457059
			0.0209062						0.127271
			0.0300527						0.302045
			0.0397298						nan
			0.028089						0.0500213
			0.0382992						0.0967069
			0.0726603						0.171472
			0.0467742						0.0937468
			0.0389174						0.102494
			0.0483279						0.292659
			0.114166						0.0727117
			0.0244641						0.0252202
			0.0375614						0.0399432
			0.0256644						0.0180049
			0.0198831						0.0565418
			0.0416902						0.0319878
			0.0128081						0.0390875
			0.0207909						0.0245493
			0.0276488						0.0447971
			0.0180909						0.0136048
			0.0266604						0.0171141
			0.0390456						0.0529363
			0.0538449						0.189383
			0.0316525						0.046599
			0.0252254						0.253001
			0.0564333						0.181568
			0.0151094						0.017992
			0.0291598						0.0525754
			0.0203121						0.014866
			0.0170492						0.025045
			0.0331958						0.0213722
			0.033197						nan
			0.0203613						0.0193684
			0.0383121						0.0607873
			0.0387999						0.0291975
			0.0100683						0.00886777
			0.0126324						0.0171303
			0.0186728						0.0241964
			0.0236312						0.101093
			0.00845131						0.0218786
			0.0370841						0.0909749
			0.025474						0.026407
			0.0600492						0.102216
			0.0194496						0.0166261
			0.0681857						0.0659821
			0.0190853						0.0215142
			0.0125807						0.0111804
			0.0364877						0.0422061
			0.0191374						0.0222322
			0.0228027						0.0384926
			0.040613						0.0456054
			0.0254535						0.055579
			0.0275992						0.0355516
			0.0367826						0.152227
			0.025878						0.0647669
			0.0180032						0.0245968
			0.0371897						0.0467295
			0.0181865						0.0769459
			0.0226257						0.0212068
			0.0232247						0.028335
			0.0227241						0.0610294
			0.0109376						0.0183677
			0.0161791						0.0293116
			0.0129342						0.0959552
			0.0171735						0.0192468
			0.0352688						0.044125
			0.0388652						0.0313225
			0.0327592						0.0627941
			0.0197367						0.242509
			0.0154176						0.0282465
			0.0215635						0.0475779
			0.0383017						0.178573
			0.0436645						0.0433506
			0.0284933						0.0720258
			0.035467						0.0363806
			0.040046						0.0831989
			0.0281064						0.0383997
			0.0324848						0.025858
			0.0313084						0.0713985
			0.0152473						0.0338676
			0.0207592						0.0178064
			0.0351629						0.304287
			0.0446009						0.0514413
			0.0521998						0.034923
			0.0337914						0.0424818
			0.0245025						0.101427
			0.0544204						0.0384956
			0.0214408						0.0597679
			0.0511943						0.0854665

## Sheet: figure 5d
ap2 trajectory straightness index (unitless)
arpc3 negative, before scission			arpc3 positive, before scission			arpc3 negative, after scission			arpc3 positive, after scission
0.675307			0.713718			0.378661			0.634778
0.692762			0.79009			0.262927			0.527198
0.345346			0.703942			0.311548			0.744242
0.865845			0.841444			0.540182			0.360756
0.505018			0.319129			0.412613			0.539035
0.533212			0.244235			0.228339			0.204303
0.746028			0.473661			0.273809			0.414123
0.413605			0.291477			0.410859			0.287781
0.0963338			0.448467			0.831555			0.657025
0.773115			0.425307			0.348761			0.131894
0.39681			0.642687			0.186848			0.300219
0.806587			0.630942			0.0491762			0.221695
0.713532			0.421567			0.790532			0.272159
0.162347			0.785958			0.508563			0.0696317
0.377138			0.193866			0.63475			0.498709
0.714942			0.135073			0.528455			0.797719
0.364922			0.698357			0.600115			0.372359
0.17896			0.777659			0.931753			0.0851557
0.180618			0.0903598			0.5506			0.263924
0.64396			0.600644			0.362948			0.757573
0.518168			0.648265			0.163855			0.318109
0.676504			0.7277			0.371938			0.315998
0.15853			0.639725			0.159638			0.260036
0.81757			0.405282			0.364755			0.352524
0.569955			0.614143			0.38297			0.834456
0.37944			0.222044			0.488091			0.852677
0.220157			0.751725			0.407709			0.523913
0.877457			0.362969			0.523238			0.658032
0.682232			0.782706			0.0935915			0.346805
0.633554			0.576588			0.804823			0.718486
0.237052			0.661319			0.277153			0.219753
0.523184			0.441639			0.529867			0.236411
0.556738			0.822983			0.220477			0.400412
0.591228			0.374939			0.316559			0.31809
0.727179			0.893974			0.447861			0.645322
0.657773			0.609244			0.130026			0.8023
0.58138			0.734859			0.29817			0.748566
0.668619			0.156321			0.388202			0.815575
0.270287			0.43723			0.351203			0.234741
0.213796			0.512534			0.15882			0.734131
0.472189			0.336283			0.221534			0.257142
0.0579914			0.544904			0.460939			0.896913
0.0748774			0.766872			0.0835555			0.75091
0.493981			0.578646			0.759453			0.753972
0.699812			0.54013			0.370121			0.357771
0.409461			0.755291			0.309281			0.677663
0.0627192			0.857473			0.616146			0.206844
0.400939			0.485338			0.710877			0.451776
0.42625			0.791548			0.580026			0.739905
0.877947			0.797574			0.487194			0.567849
0.302251			0.261613			0.392927			0.575642
0.43381			0.460554			0.0721546			0.578261
0.455363			0.766302			0.713356			0.475057
0.634385			0.250906			0.339565			0.524704
0.677728			0.338094			0.578049			0.868336
0.425411			0.362562			0.581464			0.139917
0.686084			0.888251			0.398103			0.562273
0.780032			0.356486			0.381427			0.42018
0.0969055			0.751518			0.197207			0.784593
0.152354			0.442931			0.506719			0.196931
0.367074			0.794263			0.24818			0.488028
0.630456			0.674352			0.157989			0.270037
0.315432			0.438424			0.530484			0.603968
0.168924			0.228364			0.316143			0.447395
0.527342			0.302838			0.457431			0.219425
0.221695			0.60463			0.130848			0.545436
0.781225			0.825335			0.593673			0.340531
0.308485			0.734431			0.769141			0.225239
0.0374632			0.529663			0.164987			0.7807
0.670478			0.574925			0.401829			0.426979
0.548501			0.631211			0.325476			0.572654
0.0940143			0.600362			0.330239			0.101301
0.263168			0.638752			0.433458			0.704835
0.374769			0.670196			0.144885			0.649707
0.313951			0.75583			0.293481			0.721003
0.183154			0.452266			0.554071			0.298697
0.0556409			0.149795			0.158025			0.64935
0.0821527			0.754919			0.377715			0.345428
0.106493			0.629977			0.410258			0.41832
0.0775143			0.892131			0.58979			0.265413
0.122767			0.69709			0.439436			0.419611
0.046258			0.177717			0.0658997			0.684045
0.215808			0.277103			0.243074			0.569994
0.646799			0.693467			0.775523			0.424129
0.423878			0.712715			0.296028			0.345758
0.706834			0.381987			0.642116			0.309809
0.643386			0.58944			0.50398			0.524844
0.819032			0.537504			0.168133			0.788703
0.436528			0.310433			0.572348			0.414863
0.849372			0.575852			0.434694			0.0942038
0.716619			0.377615			0.692729			0.383731
0.231512			0.70227			0.112934			0.232083
0.723164			0.698122			0.310457			0.480427
0.672452			0.682564			0.515953			0.817198
0.323886			0.458871			0.201161			0.591069
0.640749			0.796613			0.158283			0.907021
0.599604			0.110057			0.118123			0.823236
0.0682691			0.143994			0.524769			0.710835
0.729096			0.71831			0.232064			0.761562
0.91372			0.411652			0.227756			0.614484
0.644755			0.791564			0.249588			0.299634
0.245932			0.449566			0.460281			0.50815
0.438888			0.305159			0.619939			0.563422
0.289547			0.575162			0.531773			0.475518
0.163652			0.173752			0.0761007			0.208973
0.179715			0.689556			0.48103			0.594165
0.521776			0.587498			0.320232			0.57688
0.547273			0.274804			0.148893			0.843088
0.758956			0.612319			0.655749			0.236271
0.446995			0.160219			0.390661			0.301868
0.77162			0.389248			0.609033			0.223807
0.902424			0.644144			0.635054			0.261896
0.664133			0.26257			0.253182			0.643781
0.294539			0.31363			0.141158			0.360112
0.15862			0.419576			0.462855			0.482441
0.316582			0.380921			0.239572			0.325514
0.46995			0.63609			0.394124			0.310841
0.294924			0.659465			0.515981			0.646024
0.347593			0.61617			0.284472			0.205889
0.365926			0.367387			0.558876			0.218536
0.165044			0.755717			0.552762			0.476837
0.671833			0.198191			0.894164			0.709994
0.456231			0.411841			0.689856			0.361154
0.26655			0.235172			0.560593			0.37473
0.745468			0.318072			0.516138			0.279059
0.402563			0.475458			0.213803			0.73197
0.601422			0.216068			0.3289			0.583727
0.420286			0.382348			0.570303			0.163312
0.745468			0.667045			0.485893			0.292637
0.764728			0.376539			0.675382			0.477491
0.0899564			0.619842			0.640901			0.103191
0.810029			0.410478			0.575507			0.70841
0.697621			0.866665			0.135401			0.486855
0.614866			0.622559			0.144966			0.696957
0.85485			0.0770669			0.577659			0.352285
0.281259			0.184155			0.660199			0.543196
0.594702			0.52918			0.156507			0.0936805
0.446377			0.591882			0.184102			0.349554
0.784313			0.704602			0.257861			0.428132
0.0777693			0.811067			0.205732			0.773665
0.279508			0.878032			0.150022			0.207301
0.24701			0.810929			0.161206			0.258285
0.728352			0.825128			0.486448			0.238221
0.304554			0.499883			0.281461			0.584761
0.108624			0.8748			0.380345			0.831463
0.762405			0.707276			0.332614			0.167259
0.23962			0.341693			0.254708			0.0289131
0.367127			0.642409			0.237315			0.876038
0.211092			0.561405			0.279871			0.298084
0.899176			0.831968			0.255125			0.222511
0.865935			0.389644			0.652461			0.069834
0.426845			0.629653			0.509678			0.19823
0.654991			0.298002			0.135601			0.438393
0.265627			0.849033			0.692369			0.615543
0.199369			0.599852			0.528349			0.313548
0.173424			0.573598			0.195701			0.760947
0.394432			0.701657			0.268554			0.775278
0.293813			0.608464			0.688326			0.407137
0.575119			0.85304			0.552773			0.883733
0.507825			0.303612			0.235058			0.151174
0.388566			0.760844			0.291501			0.597999
0.540728			0.362165			0.300727			0.681033
0.132407			0.307214			0.725303			0.333249
0.682004			0.445787			0.176792			0.645671
0.228619			0.354248			0.161314			0.296629
0.109595			0.37301			0.381947			0.821073
0.310121			0.451549			0.853112			0.658052
0.0665346			0.480792			0.408027			0.246179
0.240315			0.206914			0.369882			0.273249
0.179184			0.593739			0.172668			0.787653
0.0666965			0.805492			0.183189			0.280305
0.0727947			0.611296			0.520906			0.833196
0.422471			0.195625			0.097162			0.0851372
0.135629			0.378077			0.217276			0.730731
0.330791			0.637474			0.249546			0.0787474
0.0830626			0.23753			0.803264			0.287841
0.208066			0.787521			0.448663			0.283176
0.0791739			0.243803			0.0897321			0.565442
0.158333			0.780832			0.153936			0.374588
0.0670519			0.509428			0.425512			0.460246
0.522828			0.260507			0.0710443			0.597769
0.794365			0.253739			0.498799			0.058723
0.456798			0.687277			0.0700112			0.271955
0.301475			0.748056			0.34456			0.597037
0.636314			0.602268			0.402402			0.475758
0.384987			0.509737			0.300085			0.526695
0.544249			0.673168			0.204854			0.730756
0.283343			0.251106			0.31027			0.374359
0.624952			0.897771			0.557488			0.665643
0.649414			0.554056			0.645253			0.213898
0.353509			0.85196			0.174223			0.368791
0.496685			0.269086			0.162842			0.431008
0.404767			0.715745			0.463041			0.547366
0.414995			0.585381			0.115813			0.0792944
0.353519			0.577319			0.317183			0.555696
0.749086			0.683632			0.766724			0.539001
0.437472			0.541718			0.254179			0.720023
0.389328			0.574847			0.656037			0.261488
0.106775			0.475074			0.570794			0.474202
0.594391			0.101766			0.186673			0.414963
0.24273			0.832715			0.150114			0.218965
0.492206			0.890092			0.161423			0.211549
0.343617			0.89454			0.26251			0.466129
0.371617			0.437426			0.306342			0.599175
0.46368			0.0235411			0.236269			0.368669
0.364344			0.298445			0.548594			0.11486
0.410519			0.891636			0.223265			0.118149
0.734788			0.91206			0.332276			0.180481
0.482224			0.408426			0.128199			0.796622
0.869052			0.205136			0.312534			0.387409
0.124306			0.890196			0.444783			0.126432
0.133194			0.50751			0.123295			0.732582
0.3093			0.583002			0.699932			0.465555
0.228612			0.736757			0.297617			0.518506
0.860346			0.405081			0.665642			0.535077
0.605242			0.562048			0.455237			0.260203
0.223043			0.241277			0.637581			0.00895658
0.635116			0.443953			0.670595			0.430991
0.247399			0.333635			0.69171			0.564479
0.127437			0.751361			0.529957			0.610407
0.650082			0.629203			0.592467			0.347281
0.0428333			0.623441			0.179416			0.775188
0.784042			0.230821			0.378548			0.301743
0.197854			0.833871			0.69557			0.287703
0.551402			0.218732			0.622708			0.116428
0.277883			0.443172			0.686314			0.217056
0.49091			0.443263			0.404155			0.31612
0.309688			0.805208			0.808766			0.306806
0.148008			0.137138			0.307113			0.710893
0.232608			0.157343			0.553909			0.33136
0.241187			0.184112			0.481407			0.115999
0.239817			0.451769			0.650589			0.654411
0.747453			0.801311			0.221609			0.357583
0.128747			0.842634			0.454771			0.391108
0.0341304			0.314601			0.489074			0.516913
0.382506			0.898261			0.71377			0.338623
0.302622			0.457508			0.372053			0.199362
0.167547			0.727699			0.247111			0.33272
0.254726			0.690174			0.419508			0.883294
0.148199			0.857925			0.564274			0.342716
0.293009			0.396013			0.502374			0.6011
0.667892			0.649754			0.74695			0.279699
0.326546			0.104609			0.409579			0.187643
0.034505			0.640453			0.125405			0.438879
0.291122			0.192756			0.512197			0.617014
0.079492			0.516895			0.258938			0.389474
0.238288			0.447914			0.550707			0.196394
0.402736			0.189465			0.523594			0.24845
0.125922			0.606903			0.213635			0.880916
0.203323			0.799725			0.114087			0.136185
0.129588			0.567956			0.195384			0.651837
0.260278			0.637052			0.125481			0.40487
0.527185			0.307277			0.123937			0.610284
0.133464			0.220451			0.442035			0.517863
0.291835			0.701894			0.458613			0.323414
0.0309933			0.513581			0.194184			0.376054
0.0737648			0.382883			0.156812			0.838151
0.0496003			0.472137			0.333069			0.867635
0.0544633			0.531979			0.391547			0.585502
0.119175			0.373859			0.276825			0.710566
0.140614			0.777809			0.483403			0.311696
0.0270496			0.358009			0.508863			0.0373671
0.337909			0.185339			0.66476			0.215337
0.452529			0.286702			0.238992			0.032405
0.359675			0.254537			0.510346			0.831714
0.792653			0.526546			0.271157			0.584927
0.165999			0.373617			0.572333			0.484788
0.85218			0.249807			0.726111			0.359688
0.582874			0.272151			0.192231			0.285952
0.210771			0.628927			0.342276			0.191512
0.586741			0.734631			0.227407			0.301325
0.273711			0.5632			0.0478672			0.675865
0.812466			0.870886			0.231525			0.335608
0.710863			0.416228			0.236835			0.613281
0.673831			0.631071			0.356366			0.263111
0.347824			0.766388			0.363059			0.10893
0.69348			0.29446			0.293897			0.161153
0.291766			0.203371			0.273499			0.859563
0.270042			0.314295			0.353585			0.466146
0.611976			0.175824			0.44503			0.367053
0.179474			0.481205			0.521908			0.11646
0.212712			0.741498			0.0648844			0.779364
0.756313			0.37183			0.597679			0.460369
0.635824			0.377759			0.23323			0.136249
0.423386			0.357799			0.308211			0.0953137
0.798292			0.33391			0.338147			0.341973
0.628908			0.790389			0.622386			0.282977
0.614941			0.183734			0.773608			0.307497
0.315145			0.364167			0.812017			0.6079
0.729972			0.500427			0.2858			0.379709
0.496867			0.485895			0.528467			0.486337
0.552476			0.318436			0.348431			0.550357
0.313552			0.210181			0.407397			0.544555
0.0826322			0.334176			0.612156			0.552595
0.441044			0.451876			0.576399			0.400166
0.225722			0.559344			0.189567			0.755945
0.113966			0.0919476			0.836179			0.354696
0.438914			0.431987			0.640204			0.362493
0.160414			0.262983			0.217502			0.527132
0.0214731			0.803245			0.721808			0.516529
0.0251274			0.277667			0.713936			0.312132
0.111034			0.821405			0.410646			0.569175
0.081326			0.557968			0.467178			0.352431
0.308346			0.343001			0.222213			0.454125
0.580591			0.590788			0.423412			0.540838
0.228671			0.615057			0.192348			0.189896
0.0855055			0.580939			0.33842			0.604068
0.587313			0.611474			0.412697			0.430205
0.342302			0.778834			0.226876			0.452262
0.452978			0.530187			0.462572			0.682856
0.307103			0.702185			0.114688			0.720852
0.403782			0.691468			0.47172			0.578493
0.268558			0.314411			0.164238			0.241121
0.353484			0.313976			0.11333			0.570989
0.452018			0.406238			0.462353			0.136778
0.256398			0.557726			0.33162			0.718148
0.496111			0.87293			0.25394			0.62446
0.25133			0.406215			0.546019			0.413681
0.434099			0.844984			0.0337315			0.245722
0.123573			0.27405			0.153632			0.34327
0.668687			0.00982387			0.254132			0.637955
0.45531			0.473158			0.199049			0.231567
0.691088			0.250724			0.400572			0.228717
0.186896			0.351467			0.0155158			0.859985
0.679681			0.738507			0.362237			0.278128
0.394132			0.65649			0.302988			0.249345
0.505186			0.559847			0.84017			0.407886
0.280847			0.508144			0.727658			0.514929
0.303902			0.14611			0.194238			0.464562
0.468315			0.890224			0.568006			0.2723
0.557826			0.377899			0.351114			0.324301
0.0482721			0.846632			0.319557			0.607622
0.622339			0.473395			0.203605			0.272764
0.789002			0.182097			0.14507			0.656615
0.625269			0.294898			0.206743			0.518468
0.581465			0.868878			0.320793			0.417546
0.12787			0.0605228			0.261959			0.185787
0.234242			0.913254			0.299018			0.386569
0.68788			0.930489			0.12576			0.463638
0.225826			0.0301636			0.073018			0.702419
0.585107			0.399552			0.422549			0.323991
0.214888			0.141452			0.428608			0.26926
0.190718			0.10448			0.0553042			0.164825
0.429495			0.0486892			0.571272			0.386674
0.318562			0.0798745			0.173979			0.309172
0.376533			0.313311			0.395458			0.506493
0.426466			0.184787			0.378933			0.0470538
0.273365			0.495105			0.353142			0.151085
0.240143			0.347154			0.286151			0.239095
0.35738			0.641364			0.546944			0.71794
0.214832			0.188239			0.579019			0.589462
0.547324			0.382035			0.705716			0.818198
0.403875			0.297026			0.208051			0.0472171
0.307762			0.396273			0.180723			0.559555
0.355438			0.940873			0.352428			0.442351
0.500666			0.358155			0.57346			0.297856
0.235371			0.186311			0.666089			0.440306
0.680586			0.337624			0.0834167			0.170692
0.376864			0.239236			0.0879707			0.336128
0.295545			0.214698			0.58159			0.65544
0.660841			0.725123			0.232582			0.80103
0.0521074			0.633022			0.825482			0.162148
0.409202			0.686787			0.452012			0.324955
0.377391			0.381078			0.507634			0.886133
0.214041			0.842118			0.323616			0.525421
0.538434			0.367038			0.156619			0.580464
0.372992			0.52119			0.330732			0.175504
0.153687			0.150361			0.11249			0.149794
0.571469			0.464401			0.358141			0.215548
0.116829			0.776096			0.409488			0.486653
0.269195			0.474597			0.729281			0.385992
0.329163			0.270226			0.626484			0.784077
0.698702			0.287068			0.157652			0.46893
0.602299			0.537559			0.841954			0.500518
0.638135			0.552185			0.12048			0.812256
0.732715			0.61964			0.150528			0.234141
0.161677			0.581336			0.592943			0.785141
0.533539			0.807256			0.214824			0.233956
0.752859			0.613683			0.37145			0.261173
0.431799			0.223407			0.517203			0.342648
0.847849			0.564247			0.658461			0.750626
0.728335			0.403936			0.235755			0.297845
0.773463			0.53728			0.172428			0.624982
0.454223			0.295991			0.641213			0.392602
0.876602			0.330417			0.539993			0.382859
0.673643			0.709093			0.426958			0.310166
0.0882667			0.300137			0.388801			0.17512
0.540869			0.562462			0.311697			0.414658
0.559143			0.191129			0.286599			0.43255
0.257857			0.294114			0.360427			0.454395
0.49481			0.557238			0.407624			0.242467
0.408367			0.464054			0.079156			0.370871
0.526795			0.707105			0.0722731			0.171159
0.551098			0.18212			0.317331			0.859465
0.762366			0.222656			0.627914			0.586015
0.710367			0.141584			0.210072			0.324314
0.45414			0.504026			0.367865			0.616075
0.0924723			0.224677			0.312527			0.586379
0.722238			0.684755			0.300448			0.597101
0.521862			0.45324			0.886268			0.729358
0.609622			0.852864			0.450119			0.53183
0.901152			0.471725			0.199073			0.616655
0.392553			0.158363			0.454338			0.451006
0.117372			0.423043			0.123316			0.643399
0.184142			0.610682			0.566978			0.85694
0.67175			0.587738			0.402841			0.353619
0.389482			0.455525			0.308374			0.467701
0.626044			0.713747			0.727147			0.734001
0.229551			0.119242			0.285384			0.303366
0.625232			0.125364			0.692388			0.67715
0.528385			0.130025			0.091742			0.578261
0.317957			0.240346			0.196367			0.888099
0.396803			0.351066			0.711698			0.899547
0.215443			0.384008			0.361312			0.308976
0.365585			0.261044			0.307651			0.453991
0.154626			0.0451952			0.377522			0.179422
0.271959			0.417838			0.213476			0.750286
0.113423			0.122999			0.457774			0.210795
0.571368			0.253993			0.517772			0.413272
0.196172			0.402381			0.770543			0.574983
0.359927			0.2617			0.410227			0.484253
0.105517			0.388308			0.367467			0.286216
0.101874			0.265438			0.780491			0.760201
0.240692			0.307115			0.55801			0.565651
0.455104			0.473104			0.25815			0.663837
0.148177			0.630171			0.755569			0.488381
0.156729			0.274552			0.313707			0.428024
0.765654			0.461611			0.466806			0.579455
0.880564			0.343786			0.0511489			0.488373
0.461524			0.484667			0.467987			0.278126
0.27			0.696793			0.373406			0.555522
0.844777			0.0703887			0.919419			0.762634
0.327834			0.282047			0.283866			0.44334
0.566269			0.233314			0.375559			0.52228
0.520769			0.54308			0.69681			0.457347
0.564699			0.155399			0.405524			0.827186
0.200591			0.710513			0.825289			0.952711
0.410659			0.751602			0.792259			0.321965
0.175738			0.71848			0.205027			0.516556
0.311752			0.219834			0.221731			0.31096
0.857509			0.442334			0.269983			0.631341
0.629569			0.237256			0.198444			0.356262
0.243362			0.894234			0.24788			0.691115
0.21679			0.206146			0.266111			0.617187
0.859797			0.394207			0.287594			0.453323
0.326545			0.527453			0.430559			0.568813
0.717477			0.0764165			0.0603233			0.717819
0.129472			0.970737			0.536932			0.612868
0.198728			0.336979			0.6154			0.641776
0.340463			0.609701			0.618052			0.537454
0.340403			0.876212			0.490632			0.694811
0.537744			0.554475			0.571519			0.625932
0.358933			0.240075			0.282652			0.221927
0.370832			0.429845			0.120025			0.332514
0.519177			0.600345			0.242654			0.614115
0.188742			0.64349			0.58497			0.696381
0.318276			0.303618			0.599904			0.276152
0.108531			0.771516			0.249908			0.623342
0.537769			0.703311			0.519188			0.207465
0.392661			0.484549			0.12077			0.210378
0.505375			0.848323			0.74412			0.336275
0.635699			0.831439			0.248449			0.675819
0.173244			0.791717			0.386883			0.56097
0.281602			0.684736			0.416788			0.401783
0.210988			0.64997			0.201705			0.528069
0.49762			0.281921			0.190909			0.194383
0.68245			0.244062			0.0794569			0.343089
0.773278			0.324837						0.508989
0.639184			0.462688						0.493065
0.235835			0.395221						0.580244
0.142747			0.295556						0.318948
0.742539			0.333117						0.588604
0.156081			0.472924						0.310184
0.163083			0.267332						0.444542
0.274806			0.620081						0.596744
0.0442207			0.402592						0.522851
0.15216			0.516293						0.235218
0.0572991			0.601397						0.0696828
0.781147			0.780074						0.255198
0.850893			0.36276						0.431288
0.682609			0.318494						0.472376
0.11495			0.550517						0.194053
0.651634			0.871266						0.0559833
0.260561			0.584965						0.629196
0.28783			0.751176						0.734652
0.344812			0.164382						0.805872
0.558382			0.105789						0.398765
0.0703403			0.45375						0.517467
0.691623			0.467468						0.0345752
0.820143			0.104704						0.501523
0.222962			0.837369						0.12038
0.223758			0.108412						0.302312
0.701052			0.259848						0.69497
0.209803			0.29358						0.514165
0.266591			0.318988						0.440846
0.592661			0.172939						0.510757
0.427202			0.221737						0.178049
0.68473			0.648671						0.884916
0.383302			0.755978						0.0970267
0.742673			0.560226						0.488431
0.223537			0.500274						0.423691
0.864961			0.180469						0.196741
0.414135			0.627987						0.85846
0.563947			0.763994						0.383745
0.688343			0.39068						0.547857
0.186318			0.0877966						0.699351
0.606705			0.269488						0.930891
0.462629			0.352608						0.621819
0.251076			0.12966						0.113462
0.583585			0.104458						0.356074
0.121823			0.111141						0.491959
0.691695			0.477666						0.332579
0.37227			0.499464						0.545272
0.101099			0.759171						0.160767
0.0715689			0.808212						0.473976
0.478349			0.853279						0.516854
0.1258			0.270094						0.31118
0.722629			0.0848383						0.746766
0.183555			0.309362						0.514081
0.126428			0.586946						0.57532
0.231156			0.124868						0.691291
0.156693			0.620428						0.479101
0.162951			0.618548						0.554172
0.171486			0.474458						0.507351
0.177277			0.782044						0.679169
0.415515			0.685685						0.671321
0.0645282			0.415968						0.403009
0.276276			0.756323						0.718725
0.554217			0.619866						0.158227
0.310766			0.622955						0.680417
0.463087			0.595644						0.133903
0.413677			0.880193						0.707025
0.429209			0.584682						0.232546
0.319483			0.326646						0.114632
0.727451			0.65949						0.43942
0.277634			0.330793						0.634248
0.466593			0.226002						0.312982
0.610686			0.528755						0.227812
0.814308			0.761727						0.657513
0.128237			0.30674						0.121014
0.483019			0.266912						0.549601
0.639363			0.875143						0.183671
0.279404			0.21842						0.227586
0.792986			0.169071						0.752022
0.292037			0.865						0.68176
0.376432			0.203808						0.633132
0.144017			0.891442						0.190451
0.715364			0.046032						0.489399
0.262347			0.259803						0.198463
0.0268586			0.405772						0.18796
0.380035			0.139049						0.353432
0.556201			0.613733						0.483946
0.495526			0.593732						0.239316
0.501488			0.366166						0.576437
0.280606			0.57627						0.141089
0.377764			0.108217						0.428887
0.724405			0.282638						0.333108
0.161929			0.341402						0.156568
0.359894			0.244488						0.405257
0.664922			0.6186						0.341508
0.706306			0.271418						0.199221
0.116258			0.410313						0.655045
0.627558			0.77815						0.469035
0.0159134			0.421063						0.53046
0.102895			0.459331						0.218039
0.440661			0.327185						0.541051
0.145104			0.446715						0.232931
0.705298			0.155975						0.249193
0.276026			0.78572						0.435353
0.590017			0.872097						0.744306
0.408757			0.789315						0.892831
0.579159			0.590017						0.272714
0.609975			0.608556						0.506826
0.584496			0.786053						0.352199
0.696649			0.697152						0.423454
0.814919			0.808455						0.316682
0.485988			0.632211						0.535105
0.783398			0.570342						0.416031
0.105835			0.704043						0.495025
0.310045			0.838013						0.332945
0.166831			0.836764						0.706418
0.481895			0.195065						0.796556
0.269772			0.262916						0.530439
0.184179			0.751732						0.694954
0.347637			0.734847						0.170318
0.671918			0.491297						0.299325
0.438127			0.725995						0.719847
0.805185			0.76696						0.637966
0.274611			0.284866						0.496767
0.476324			0.368252						0.380775
0.381773			0.211176						0.321661
0.417312			0.256022						0.655878
0.813116			0.902998						0.159727
0.546447			0.571522						0.175418
0.724225			0.574552						0.68175
0.110284			0.782127						0.523328
0.839295			0.661918						0.169961
0.488041			0.323716						0.770429
0.155505			0.877917						0.12793
0.386758			0.620722						0.321774
0.330742			0.844747						0.320353
0.298705			0.750923						0.468105
0.161811			0.774295						0.284809
0.139993			0.754931						0.482494
0.237036			0.90778						0.306697
0.118559			0.843464						0.270773
0.101018			0.899487						0.509574
0.119886			0.533247						0.486553
0.0362644			0.673229						0.413229
0.0477467			0.592742						0.341497
0.411529			0.816377						0.484017
0.0808108			0.857955						0.282193
0.233461			0.0611348						0.322633
0.056368			0.066102						0.434178
0.476329			0.776928						0.320768
0.0386458			0.834254						0.106805
0.128461			0.46958						0.358666
0.102865			0.686054						0.311349
0.0947697			0.502846						0.548274
0.315315			0.366328						0.182217
0.0387802			0.840745						0.532605
0.05283			0.333199						0.777376
0.0400174			0.829147						0.455263
0.208586			0.750281						0.322638
0.0602195			0.112371						0.384306
0.338883			0.139008						0.470503
0.387914			0.704416						0.638034
0.216321			0.545592						0.210991
0.0730325			0.745096						0.407266
0.684472			0.714314						0.527289
0.215035			0.403686						0.391059
0.196127			0.385232						0.605601
0.683193			0.766196						0.404764
0.413384			0.517398						0.320964
0.440414			0.711127						0.886131
0.312461			0.727314						0.361985
0.637913			0.877289						0.190113
0.734089			0.746065						0.670792
0.351439			0.785541						0.621169
0.6942			0.846009						0.45442
0.166056			0.695556						0.296139
0.687181			0.672645						0.407028
0.66428			0.299355						0.263606
0.730649			0.491132						0.526856
0.677711			0.506206						0.648739
0.721621			0.528382						0.844965
0.302631			0.240023						0.335147
0.278592			0.604052						0.331452
0.182862			0.552359						0.505839
0.410852			0.635907						0.789635
0.30067			0.775705						0.666577
0.160522			0.62456						0.169599
0.193124			0.677889						0.583574
0.599031			0.681161						0.535861
0.571249			0.552105						0.253197
0.584309			0.473923						0.150958
0.44675			0.403081						0.481459
0.213285			0.38272						0.910614
0.405949			0.101124						0.804034
0.208692			0.420909						0.556874
0.825192			0.768702						0.486465
0.327177			0.477997						0.558767
0.511865			0.376854						0.39754
0.221436			0.40935						0.317142
0.650682			0.503002						0.760476
0.173901			0.331585						0.18362
0.0920703			0.117078						0.196668
0.401602			0.883105						0.175633
0.117146			0.263002						0.458014
0.596049			0.550575						0.0955679
0.0551115			0.299862						0.571749
0.138653			0.680438						0.382075
0.127438			0.272662						0.243264
0.0107204			0.649406						0.828877
0.280622			0.740705						0.182253
0.20064			0.495705						0.316872
0.0334951			0.259507						0.197176
0.845911			0.316646						0.311071
0.609325			0.629141						0.539293
0.336108			0.810936						0.265878
0.462296			0.688836						0.626511
0.337074			0.405384						0.8424
0.724225			0.436029						0.0397684
0.134494			0.334854						0.214916
0.46803			0.445503						0.660901
0.443602			0.775775						0.635827
0.406562			0.58172						0.062549
0.252399			0.632704						0.85345
0.618089			0.688874						0.287117
0.591527			0.47044						0.295317
0.727436			0.528677						0.538695
0.323207			0.572497						0.675083
0.347121			0.546262						0.205424
0.340259			0.196089						0.51217
0.441009			0.8898						0.246804
0.216622			0.302292						0.775487
0.479014			0.686952						0.465249
0.67175			0.43531						0.290203
0.277812			0.102187						0.660221
0.338807			0.138263						0.314311
0.597791			0.852876						0.664948
0.245241			0.442855						0.0657012
0.483717			0.395119						0.703457
0.707222			0.336055						0.31594
0.414466			0.855771						0.180764
0.154649			0.814085						0.238446
0.154202			0.61743						0.882393
0.702066			0.830197						0.516941
0.655824			0.462177						0.21893
0.440718			0.552971						0.578259
0.67428			0.564316						0.770975
0.786417			0.341458						0.221783
0.0621317			0.581987						0.362186
0.181283			0.825615						0.585879
0.521754			0.805302						0.33532
0.813			0.782005						0.156978
0.351529			0.643868						0.611371
0.0856657			0.663878						0.354354
0.225979			0.2285						0.19574
0.294084			0.826131						0.125681
0.353358			0.77741						0.570778
0.159302			0.849101						0.696714
0.0787965			0.886816						0.278064
0.448074			0.806893						0.783062
0.293891			0.727168						0.215282
0.31096			0.830762						0.837405
0.356053			0.162753						0.652923
0.157468			0.288857						0.0602527
0.293636			0.777682						0.694943
0.553493			0.298965						0.791567
0.709174			0.602921						0.638443
0.144649			0.876437						0.367864
0.648137			0.11917						0.5166
0.555729			0.837832						0.0895165
0.680596			0.85839						0.300403
0.291085			0.287709						0.191793
0.48508			0.489867						0.208545
0.448512			0.533023						0.151278
0.753218			0.703723						0.301725
0.854746			0.257315						0.788407
0.295766			0.66259						0.756376
0.555221			0.749204						0.443331
0.433142			0.399171						0.43979
0.650671			0.873084						0.258209
0.306023			0.864937						0.396668
0.263759			0.641375						0.424928
0.738885			0.75457						0.464093
0.261297			0.471029						0.514548
0.346641			0.370546						0.474106
0.574883			0.322892						0.600683
0.706744			0.305855						0.246227
0.453831			0.612725						0.384078
0.180225			0.767935						0.474126
0.195544			0.336881						0.384271
0.447749			0.223809						0.584276
0.441107			0.530666						0.700856
0.512244			0.769001						0.0903351
0.726306			0.162431						0.532136
0.220305			0.577316						0.298252
0.252366			0.0289146						0.172989
0.436585			0.318773						0.752233
0.22451			0.192049						0.780129
0.538791			0.791734						0.733475
0.107319			0.25241						0.939402
0.106614			0.127907						0.615455
0.579552			0.346301						0.30352
0.668095			0.52589						0.173152
0.211107			0.212716						0.346253
0.111874			0.188947						0.404374
0.127719			0.811969						0.938416
0.144379			0.0603789						0.678321
0.301015			0.360832						0.682785
0.0386303			0.187208						0.445019
0.554544			0.247538						0.574124
0.588737			0.691248						0.438336
0.500335			0.879379						0.341304
0.747296			0.198905						0.86781
0.371097			0.181905						0.707946
0.74243			0.385849						0.635877
0.318433			0.132465						0.418811
0.242618			0.42957						0.673684
0.823483			0.26612						0.254871
0.339465			0.0327998						0.228097
0.332603			0.404105						0.286245
0.166523			0.0732277						0.818591
0.647272			0.111481						0.141885
0.862764			0.567169						0.392006
0.0447725			0.616258						0.364848
0.36405			0.565612						0.343149
0.683159			0.696662						0.347677
0.145885			0.103729						0.0895755
0.286615			0.459362						0.509541
0.64829			0.392655						0.752533
0.673267			0.468899						0.360381
0.326193			0.582808						0.110706
0.668997			0.17501						0.561552
0.461969			0.547899						0.582465
0.234145			0.585206						0.424064
0.611635			0.571875						0.449667
0.431064			0.516288						0.527627
0.325315			0.513688						0.734307
0.590152			0.719465						0.581052
0.396124			0.358447						0.302088
0.650946			0.385877						0.409703
0.508874			0.58707						0.706872
0.0725391			0.157868						0.433768
0.473772			0.673086						0.803936
0.447011			0.665419						0.578569
0.797147			0.91138						0.241757
0.563941			0.304421						0.524676
0.107255			0.487839						0.534734
0.0636873			0.295035						0.732392
0.2929			0.317128						0.419049
0.228374			0.271482						0.91579
0.530398			0.302303						0.613367
0.750405			0.276453						0.707697
0.339911			0.684228						0.309631
0.553445			0.236768						0.286825
0.626396			0.616065						0.311314
0.277114			0.626626						0.236793
0.106911			0.434859						0.315417
0.167522			0.277317						0.4696
0.198461			0.755755						0.443345
0.12586			0.677938						0.300365
0.00413244			0.820464						0.294659
			0.53217						0.792985
			0.520844						0.00995767
			0.712067						0.151656
			0.50892						0.374194
			0.162603						0.262989
			0.270399						0.235548
			0.622103						0.345298
			0.116074						0.440604
			0.677431						0.258405
			0.4913						0.141465
			0.121953						0.275482
			0.56386						0.283108
			0.0645073						0.129572
			0.42962						0.101671
			0.750174						0.328279
			0.577295						0.419131
			0.628219						0.570465
			0.455384						0.605423
			0.290086						0.613087
			0.758259						0.289522
			0.766822						0.314891
			0.738129						0.68695
			0.550354						0.369684
			0.224167						0.438036
			0.753038						0.452201
			0.650479						0.242149
			0.754191						0.213013
			0.823309						0.286695
			0.340922						0.399722
			0.578557						0.552641
			0.552987						0.0596851
			0.710949						0.784005
			0.335189						0.418542
			0.436756						0.141169
			0.393084						0.4827
			0.455453						0.0664036
			0.148815						0.296718
			0.443218						0.378913
			0.334421						0.309276
			0.292783						0.462496
			0.193169						0.728782
			0.303247						0.328575
			0.0648499						0.321954
			0.506082						0.355886
			0.439227						0.62986
			0.606989						0.223905
			0.424532						0.128263
			0.299172						0.645948
			0.882294						0.0647678
			0.468937						0.298576
			0.390516						0.510725
			0.735095						0.326884
			0.430872						0.446271
			0.172187						0.640008
			0.721264						0.529537
			0.226218						0.696128
			0.401927						0.462678
			0.773816						0.0492056
			0.129752						0.059183
			0.466969						0.466018
			0.631406						0.517534
			0.215118						0.644006
			0.824169						0.904495
			0.617784						0.33371
			0.16162						0.316745
			0.788846						0.0164646
			0.282634						0.156599
			0.724584						0.236883
			0.588671						0.352989
			0.62294						0.810823
			0.484893						0.58993
			0.634818						0.497589
			0.723804						0.425172
			0.0448834						0.227043
			0.922883						0.298023
			0.396074						0.198109
			0.520513						0.890238
			0.374188						0.482193
			0.876652						0.295368
			0.729827						0.282558
			0.544519						0.474738
			0.506477						0.183546
			0.542828						0.520653
			0.420303						0.446452
			0.82617						0.465416
			0.824888						0.780463
			0.4297						0.281675
			0.265995						0.0774102
			0.709148						0.138855
			0.447146						0.757508
			0.865877						0.358691
			0.736581						0.262092
			0.281978						0.122074
			0.352138						0.826635
			0.382452						0.429205
			0.561807						0.600507
			0.797663						0.637328
			0.00970913						0.0561858
			0.522244						0.380888
			0.36327						0.614899
			0.297392						0.323839
			0.264257						0.406348
			0.447831						0.453786
			0.440998						0.0744266
			0.415939						0.82567
			0.600475						0.479114
			0.76128						0.529043
			0.383042						0.0290212
			0.485001						0.84211
			0.462282						0.618432
			0.412594						0.151626
			0.392744						0.262071
			0.172356						0.768405
			0.738253						0.148012
			0.347953						0.335032
			0.523626						0.485741
			0.244107						0.115276
			0.389859						0.591988
			0.69009						0.61255
			0.572219						0.0492217
			0.816311						0.311492
			0.212034						0.338929
			0.251936						0.179627
			0.602264						0.409148
			0.643836						0.535491
			0.356165						0.79917
			0.335086						0.111681
			0.494264						0.304636
			0.330165						0.663013
			0.260891						0.322724
			0.509397						0.665575
			0.294551						0.436115
			0.767931						0.263868
			0.205156						0.0742754
			0.79364						0.628766
			0.215633						0.111642
			0.302299						0.667208
			0.0874554						0.298651
			0.565433						0.281021
			0.631192						0.790213
			0.520797						0.0777355
			0.0935633
			0.494747
			0.660487
			0.112029
			0.274311
			0.912705
			0.325105
			0.0968454
			0.383074
			0.500366
			0.633731
			0.807714
			0.47947
			0.337914
			0.515095
			0.328906
			0.215227
			0.516656
			0.430722
			0.508463
			0.612211
			0.63134
			0.807907
			0.395376
			0.809286
			0.174257
			0.222499
			0.764084
			0.214143
			0.412331
			0.215514
			0.26937
			0.750638
			0.212829
			0.876351
			0.125913
			0.679221
			0.172082
			0.242074
			0.406961
			0.279022
			0.680939
			0.602955
			0.481862
			0.831927
			0.679463
			0.647811
			0.0934881
			0.801318
			0.304024
			0.826973
			0.591724
			0.681947
			0.37551
			0.406939
			0.913815
			0.44781
			0.529201
			0.422993
			0.184231
			0.819763
			0.762058
			0.493434
			0.602086
			0.3439
			0.371427
			0.728736
			0.398824
			0.331395
			0.651678
			0.441811
			0.820462
			0.770977
			0.536969
			0.522211
			0.241398
			0.473333
			0.532148
			0.655404
			0.328546
			0.623999
			0.173025
			0.667375
			0.661414
			0.570012
			0.219111
			0.481211
			0.420005
			0.535554
			0.775935
			0.294184
			0.712645
			0.208352
			0.07595
			0.722836
			0.570285
			0.340912
			0.244717
			0.56471
			0.292693
			0.202273
			0.43556
			0.572277
			0.438657
			0.52374
			0.463472
			0.12515
			0.537367
			0.466836
			0.766897
			0.961146
			0.664329
			0.0550714
			0.503603
			0.926229
			0.345984
			0.135845
			0.714826
			0.268541
			0.829084
			0.609241
			0.675867
			0.138024
			0.291329
			0.250077
			0.26631
			0.524892
			0.201454
			0.673073
			0.679963
			0.157914
			0.604675
			0.355831
			0.396797
			0.511566
			0.800264
			0.767591
			0.355916
			0.772976
			0.229236
			0.689285
			0.416189
			0.700057
			0.819785
			0.77071
			0.834301
			0.516143
			0.71419
			0.791693
			0.331076
			0.276527
			0.480433
			0.345678
			0.798388
			0.749377
			0.0708952
			0.248369
			0.486026
			0.753849
			0.285226
			0.603334
			0.642236
			0.78823
			0.0590964
			0.33898
			0.714842
			0.218751
			0.411488
			0.654973
			0.850946
			0.825854
			0.395032
			0.608594
			0.50232
			0.863812
			0.732935
			0.43708
			0.0938504
			0.510896
			0.814619
			0.121903
			0.820097
			0.460339
			0.483497
			0.783079
			0.730053
			0.630181
			0.271229
			0.419423
			0.399872
			0.325755
			0.71688
			0.16711
			0.340747
			0.767543
			0.159457
			0.664517
			0.0551857
			0.772291
			0.397921
			0.12686
			0.784754
			0.153292
			0.175294
			0.191116
			0.589363
			0.27596
			0.521903
			0.43487
			0.333721
			0.900324
			0.0867076
			0.497123
			0.0645348
			0.478363
			0.216368
			0.297373
			0.468663
			0.298162
			0.559676
			0.472611
			0.206185
			0.137785
			0.47328
			0.386847
			0.556379
			0.412962
			0.531205
			0.345074
			0.490118
			0.436451
			0.200026
			0.851854
			0.793615
			0.261947
			0.48476
			0.614173
			0.0631792
			0.460819
			0.451198
			0.326029
			0.177663
			0.486775
			0.584293
			0.470392
			0.199603
			0.116295
			0.174698
			0.234061
			0.742436
			0.189545
			0.49271
			0.440527
			0.0666317
			0.301012
			0.711614
			0.341969
			0.259607
			0.863494
			0.401892
			0.704977
			0.375044
			0.459317
			0.269661
			0.228698
			0.616204
			0.422132
			0.3011
			0.643559
			0.604771
			0.279856
			0.541913
			0.57624
			0.197091
			0.613742
			0.348439
			0.866863
			0.771614
			0.286428
			0.759356
			0.852516
			0.645489
			0.148512
			0.643073
			0.500372
			0.296907
			0.120912
			0.427942
			0.588918
			0.76194
			0.837538
			0.378287
			0.0883488
			0.397773
			0.246912
			0.319095
			0.256224
			0.507179
			0.738656
			0.729802
			0.326909
			0.118308
			0.741645
			0.477849
			0.608584
			0.737694
			0.387956
			0.769518
			0.334731
			0.306134
			0.216038
			0.202896
			0.58386
			0.903692
			0.59132
			0.437513
			0.152502
			0.74999
			0.77572
			0.58158
			0.418515
			0.596218
			0.072224
			0.560074
			0.152474
			0.158965
			0.662047
			0.253208
			0.826327
			0.330602
			0.461344
			0.378222
			0.519981
			0.575156
			0.433245
			0.587772
			0.18155
			0.630161
			0.856383
			0.327619
			0.0401083
			0.231729
			0.127028
			0.670222
			0.501657
			0.827821
			0.727339
			0.907071
			0.794785
			0.196378
			0.444535
			0.621493
			0.516931
			0.652287
			0.322781
			0.422827
			0.523042
			0.779871
			0.16135
			0.628818
			0.590238
			0.555349
			0.587913
			0.344223
			0.872632
			0.552498
			0.570451
			0.344813
			0.636617
			0.463731
			0.53184
			0.82384
			0.36195
			0.395107
			0.286519
			0.56987
			0.157383
			0.485576
			0.563322
			0.44178
			0.196222
			0.294692
			0.528381
			0.354012
			0.510603
			0.331009
			0.556655
			0.404478
			0.350903
			0.165919
			0.6026
			0.848162
			0.294094
			0.337629
			0.329971
			0.612582
			0.836635
			0.81678
			0.494127
			0.71669
			0.460702
			0.767188
			0.815964
			0.794727
			0.304093
			0.277156
			0.620108
			0.382031
			0.67824
			0.587799
			0.407003
			0.902155
			0.525244
			0.934277
			0.269057
			0.343158
			0.551952
			0.240416
			0.173893

## Sheet: figure 6d
ccp lifetimes (seconds)
nwasp negative		nwasp positive
117		153
103		95
76		142
79		123
71		99
49		120
63		55
65		117
68		121
57		72
56		92
66		97
49		75
44		96
35		104
54		67
40		88
48		105
41		104
31		84
44		68
36		92
29		78
38		70
35		80
29		45
31		56
30		60
23		62
22		56
26		83
12		81
14		53
12		68
100		78
64		79
118		65
96		53
88		79
50		60
78		65
72		50
84		75
52		78
83		71
57		68
69		44
53		74
46		70
57		62
47		48
59		52
45		70
41		73
15		37
56		62
44		71
35		59
39		48
35		53
27		64
16		58
102		58
67		53
88		63
77		68
61		60
83		13
73		57
71		49
40		62
51		55
47		55
10		47
47		60
49		52
42		46
48		52
40		58
40		48
36		36
29		56
43		53
28		59
32		45
19		56
21		55
87		51
137		53
137		53
81		39
65		51
94		45
58		40
74		24
43		45
63		46
71		42
56		45
60		42
68		44
61		29
48		38
66		29
63		43
32		39
49		29
53		36
49		32
47		36
50		37
46		33
40		33
10		26
39		21
36		32
18		27
41		14
32		23
22		20
34		16
24		12
28		179
28		149
32		117
23		139
17		101
24		53
23		132
17		106
23		94
15		120
25		113
20		103
17		75
18		79
11		96
15		100
13		98
15		112
4		107
4		114
4		71
4		87
7		73
4		78
92		56
116		106
119		76
98		89
94		98
88		72
88		90
94		77
69		71
82		93
83		73
83		76
80		83
78		78
83		56
77		86
60		58
79		61
72		75
68		81
65		84
69		79
65		62
69		80
60		58
33		81
30		66
48		82
52		80
41		66
35		59
50		82
46		68
39		60
39		76
40		65
39		69
24		66
37		75
34		67
39		58
34		72
24		61
30		69
27		54
19		45
14		31
17		65
16		54
8		63
9		48
9		42
6		61
4		53
7		63
4		53
5		49
146		51
106		62
83		58
88		42
72		59
75		62
81		50
76		60
48		51
38		42
48		56
53		47
56		48
63		40
62		48
44		42
62		47
50		30
43		31
56		48
28		33
51		29
53		35
54		40
37		23
46		24
51		31
24		33
40		15
39		26
49		16
46		21
50		20
41		19
38		113
42		156
36		113
38		150
25		120
28		114
27		121
31		139
21		118
24		69
28		91
27		101
27		105
22		121
21		110
21		95
15		121
22		103
12		87
17		71
12		92
10		75
13		89
21		87
4		79
14		76
9		79
8		57
9		88
4		65
5		90
4		85
132		45
102		87
51		74
13		83
60		93
50		99
30		84
32		82
46		91
36		87
16		72
28		57
27		72
66		73
46		85
45		52
53		83
55		67
44		75
56		86
53		70
19		57
3		57
86		66
58		78
54		51
60		74
43		62
39		72
14		79
		76
		49
		65
		64
		71
		51
		58
		46
		55
		68
		68
		74
		46
		71
		68
		47
		66
		70
		57
		71
		66
		70
		72
		71
		65
		61
		69
		66
		50
		58
		64
		47
		62
		41
		55
		62
		38
		55
		56
		44
		61
		42
		54
		47
		33
		43
		55
		40
		53
		55
		49
		54
		47
		47
		43
		38
		39
		45
		48
		31
		14
		42
		41
		26
		22
		37
		31
		26
		39
		37
		36
		31
		29
		29
		27
		28
		28
		30
		27
		22
		22
		22
		16
		17
		21
		15
		11
		14
		131
		170
		158
		167
		152
		155
		112
		141
		126
		135
		133
		136
		75
		87
		115
		125
		108
		115
		123
		120
		102
		120
		108
		98
		110
		61
		115
		106
		95
		79
		105
		94
		111
		94
		110
		110
		92
		70
		101
		97
		79
		92
		86
		80
		103
		92
		83
		97
		87
		98
		101
		73
		91
		91
		94
		72
		68
		91
		98
		94
		92
		83
		62
		88
		91
		73
		66
		67
		90
		78
		86
		75
		85
		89
		85
		80
		88
		79
		64
		83
		84
		67
		70
		72
		28
		69
		63
		81
		69
		71
		78
		84
		69
		76
		82
		60
		73
		61
		64
		56
		67
		65
		75
		67
		59
		68
		74
		72
		47
		69
		72
		47
		74
		62
		57
		67
		49
		64
		59
		69
		59
		59
		35
		60
		62
		61
		56
		54
		61
		61
		56
		55
		67
		62
		57
		59
		63
		41
		48
		43
		39
		52
		52
		34
		57
		49
		54
		27
		54
		52
		47
		58
		39
		49
		47
		49
		50
		46
		45
		30
		54
		30
		47
		42
		34
		44
		54
		24
		49
		51
		47
		48
		44
		47
		51
		32
		43
		49
		39
		21
		28
		47
		37
		44
		36
		41
		24
		36
		40
		43
		24
		35
		32
		37
		42
		42
		40
		39
		33
		39
		26
		40
		31
		38
		32
		30
		34
		32
		24
		22
		31
		22
		26
		23
		29
		27
		29
		17
		27
		14
		21
		18
		19
		19
		17
		8
		20
		18
		15
		14
		14
		7
		8
		208
		103
		87
		141
		134
		145
		134
		137
		129
		143
		99
		112
		97
		128
		116
		128
		121
		84
		120
		105
		116
		109
		119
		69
		109
		98
		104
		63
		83
		102
		107
		65
		90
		94
		95
		103
		96
		72
		98
		72
		75
		90
		80
		79
		75
		88
		87
		64
		91
		83
		88
		81
		80
		69
		81
		79
		87
		76
		82
		78
		71
		84
		71
		70
		71
		68
		76
		79
		62
		66
		51
		76
		52
		52
		68
		63
		35
		76
		60
		62
		67
		55
		73
		71
		59
		65
		49
		69
		64
		71
		39
		69
		63
		59
		66
		67
		29
		56
		52
		62
		61
		44
		64
		49
		58
		56
		60
		58
		57
		40
		48
		54
		56
		54
		39
		55
		52
		48
		37
		40
		42
		45
		47
		44
		27
		38
		38
		42
		32
		41
		35
		39
		40
		35
		22
		34
		34
		14
		21
		24
		23
		29
		13
		25
		26
		18
		21
		21
		10
		119
		133
		133
		51
		116
		94
		119
		102
		105
		120
		106
		76
		94
		119
		98
		85
		112
		113
		94
		82
		114
		98
		102
		79
		98
		96
		99
		108
		90
		93
		44
		104
		106
		96
		68
		78
		98
		84
		92
		92
		80
		60
		95
		90
		66
		83
		91
		86
		49
		92
		77
		83
		78
		94
		88
		78
		88
		86
		88
		86
		70
		53
		54
		56
		78
		75
		67
		40
		61
		86
		53
		81
		78
		68
		82
		72
		75
		83
		59
		63
		75
		54
		75
		53
		59
		74
		72
		69
		70
		62
		41
		54
		44
		75
		77
		70
		72
		74
		71
		64
		65
		59
		76
		63
		71
		57
		55
		61
		68
		70
		69
		64
		70
		67
		68
		62
		63
		58
		44
		57
		50
		58
		61
		58
		41
		51
		65
		60
		66
		47
		66
		67
		59
		58
		65
		66
		45
		65
		49
		65
		62
		59
		37
		54
		41
		63
		40
		41
		28
		46
		49
		49
		60
		29
		58
		23
		60
		56
		56
		58
		52
		43
		51
		48
		50
		49
		49
		46
		46
		48
		45
		51
		48
		10
		45
		34
		43
		33
		47
		54
		31
		48
		46
		36
		49
		38
		27
		25
		40
		35
		27
		39
		50
		9
		41
		43
		44
		45
		40
		23
		43
		42
		44
		39
		36
		44
		41
		25
		17
		37
		37
		26
		29
		40
		33
		27
		15
		33
		38
		22
		40
		30
		31
		36
		33
		29
		29
		33
		30
		28
		35
		22
		26
		27
		26
		21
		27
		30
		27
		32
		31
		21
		25
		28
		22
		26
		19
		25
		27
		13
		20
		15
		24
		16
		23
		22
		11
		8
		18
		19
		14
		18
		12
		14
		12
		4
		6
		79
		146
		133
		120
		109
		126
		150
		123
		153
		116
		137
		110
		126
		103
		111
		107
		96
		91
		101
		106
		51
		81
		86
		97
		79
		71
		80
		80
		72
		67
		90
		70
		78
		72
		76
		60
		75
		76
		59
		72
		64
		46
		45
		70
		64
		55
		68
		60
		62
		46
		52
		52
		42
		37
		33
		33
		31
		22
		14
		82
		78
		97
		86
		104
		66
		92
		92
		81
		72
		59
		58
		66
		70
		57
		71
		60
		51
		65
		71
		70
		65
		67
		71
		54
		46
		17
		55
		61
		57
		44
		53
		38
		57
		57
		52
		39
		54
		53
		45
		33
		49
		46
		46
		47
		44
		44
		38
		29
		37
		37
		36
		26
		31
		35
		18
		21
		19
		19
		72
		69
		132
		145
		58
		64
		128
		77
		117
		88
		89
		97
		94
		95
		87
		80
		80
		88
		68
		80
		61
		67
		74
		70
		70
		55
		63
		52
		44
		48
		56
		53
		51
		47
		44
		37
		52
		42
		42
		37
		38
		29
		13
		14
		14

## Sheet: supp. figure 4b
fraction	phenotype	experiment_number	condition
0.534314	negative	0	randomized_data
0.313725	early	0	randomized_data
0.151961	late	0	randomized_data
0.567442	negative	1	randomized_data
0.330233	early	1	randomized_data
0.102326	late	1	randomized_data
0.522843	negative	2	randomized_data
0.340102	early	2	randomized_data
0.137056	late	2	randomized_data
0.628676	negative	3	randomized_data
0.231618	early	3	randomized_data
0.139706	late	3	randomized_data
0.507752	negative	4	randomized_data
0.341085	early	4	randomized_data
0.151163	late	4	randomized_data
0.518868	negative	5	randomized_data
0.34434	early	5	randomized_data
0.136792	late	5	randomized_data
0.558974	negative	6	randomized_data
0.312821	early	6	randomized_data
0.128205	late	6	randomized_data
0.516908	negative	7	randomized_data
0.347826	early	7	randomized_data
0.135266	late	7	randomized_data
0.47619	negative	8	randomized_data
0.37619	early	8	randomized_data
0.147619	late	8	randomized_data
0.631068	negative	9	randomized_data
0.23301	early	9	randomized_data
0.135922	late	9	randomized_data
0.518868	negative	10	randomized_data
0.34434	early	10	randomized_data
0.136792	late	10	randomized_data
0.582645	negative	11	randomized_data
0.293388	early	11	randomized_data
0.123967	late	11	randomized_data
0.507752	negative	12	randomized_data
0.341085	early	12	randomized_data
0.151163	late	12	randomized_data
0.497436	negative	13	randomized_data
0.348718	early	13	randomized_data
0.153846	late	13	randomized_data
0.645631	negative	14	randomized_data
0.237864	early	14	randomized_data
0.116505	late	14	randomized_data
0.559406	negative	15	randomized_data
0.316832	early	15	randomized_data
0.123762	late	15	randomized_data
0.609626	negative	16	randomized_data
0.28877	early	16	randomized_data
0.101604	late	16	randomized_data
0.6	negative	17	randomized_data
0.311111	early	17	randomized_data
0.0888889	late	17	randomized_data
0.593137	negative	18	randomized_data
0.259804	early	18	randomized_data
0.147059	late	18	randomized_data
0.631068	negative	19	randomized_data
0.23301	early	19	randomized_data
0.135922	late	19	randomized_data
0.544061	negative	20	randomized_data
0.329502	early	20	randomized_data
0.126437	late	20	randomized_data
0.568528	negative	21	randomized_data
0.284264	early	21	randomized_data
0.147208	late	21	randomized_data
0.539062	negative	22	randomized_data
0.363281	early	22	randomized_data
0.0976562	late	22	randomized_data
0.569307	negative	23	randomized_data
0.30198	early	23	randomized_data
0.128713	late	23	randomized_data
0.556911	negative	24	randomized_data
0.308943	early	24	randomized_data
0.134146	late	24	randomized_data
0.577689	negative	25	randomized_data
0.346614	early	25	randomized_data
0.0756972	late	25	randomized_data
0.555556	negative	26	randomized_data
0.308081	early	26	randomized_data
0.136364	late	26	randomized_data
0.559406	negative	27	randomized_data
0.316832	early	27	randomized_data
0.123762	late	27	randomized_data
0.655738	negative	28	randomized_data
0.262295	early	28	randomized_data
0.0819672	late	28	randomized_data
0.525	negative	29	randomized_data
0.29	early	29	randomized_data
0.185	late	29	randomized_data
0.6	negative	30	randomized_data
0.311111	early	30	randomized_data
0.0888889	late	30	randomized_data
0.61157	negative	31	randomized_data
0.27686	early	31	randomized_data
0.11157	late	31	randomized_data
0.531915	negative	32	randomized_data
0.33617	early	32	randomized_data
0.131915	late	32	randomized_data
0.54902	negative	33	randomized_data
0.333333	early	33	randomized_data
0.117647	late	33	randomized_data
0.676596	negative	34	randomized_data
0.242553	early	34	randomized_data
0.0808511	late	34	randomized_data
0.539062	negative	35	randomized_data
0.363281	early	35	randomized_data
0.0976562	late	35	randomized_data
0.573529	negative	36	randomized_data
0.303922	early	36	randomized_data
0.122549	late	36	randomized_data
0.452282	negative	37	randomized_data
0.377593	early	37	randomized_data
0.170124	late	37	randomized_data
0.570513	negative	38	randomized_data
0.307692	early	38	randomized_data
0.121795	late	38	randomized_data
0.593137	negative	39	randomized_data
0.259804	early	39	randomized_data
0.147059	late	39	randomized_data
0.575221	negative	40	randomized_data
0.274336	early	40	randomized_data
0.150442	late	40	randomized_data
0.641148	negative	41	randomized_data
0.263158	early	41	randomized_data
0.0956938	late	41	randomized_data
0.555556	negative	42	randomized_data
0.308081	early	42	randomized_data
0.136364	late	42	randomized_data
0.566667	negative	43	randomized_data
0.328571	early	43	randomized_data
0.104762	late	43	randomized_data
0.514151	negative	44	randomized_data
0.316038	early	44	randomized_data
0.169811	late	44	randomized_data
0.641148	negative	45	randomized_data
0.263158	early	45	randomized_data
0.0956938	late	45	randomized_data
0.566372	negative	46	randomized_data
0.336283	early	46	randomized_data
0.0973451	late	46	randomized_data
0.645161	negative	47	randomized_data
0.274194	early	47	randomized_data
0.0806452	late	47	randomized_data
0.601626	negative	48	randomized_data
0.329268	early	48	randomized_data
0.0691057	late	48	randomized_data
0.521739	negative	49	randomized_data
0.323671	early	49	randomized_data
0.154589	late	49	randomized_data
0.616	negative	50	randomized_data
0.296	early	50	randomized_data
0.088	late	50	randomized_data
0.596364	negative	51	randomized_data
0.287273	early	51	randomized_data
0.116364	late	51	randomized_data
0.521739	negative	52	randomized_data
0.323671	early	52	randomized_data
0.154589	late	52	randomized_data
0.641148	negative	53	randomized_data
0.263158	early	53	randomized_data
0.0956938	late	53	randomized_data
0.555985	negative	54	randomized_data
0.328185	early	54	randomized_data
0.11583	late	54	randomized_data
0.566372	negative	55	randomized_data
0.336283	early	55	randomized_data
0.0973451	late	55	randomized_data
0.567347	negative	56	randomized_data
0.326531	early	56	randomized_data
0.106122	late	56	randomized_data
0.632959	negative	57	randomized_data
0.258427	early	57	randomized_data
0.108614	late	57	randomized_data
0.521739	negative	58	randomized_data
0.323671	early	58	randomized_data
0.154589	late	58	randomized_data
0.555556	negative	59	randomized_data
0.308081	early	59	randomized_data
0.136364	late	59	randomized_data
0.575221	negative	60	randomized_data
0.274336	early	60	randomized_data
0.150442	late	60	randomized_data
0.628866	negative	61	randomized_data
0.293814	early	61	randomized_data
0.0773196	late	61	randomized_data
0.643443	negative	62	randomized_data
0.266393	early	62	randomized_data
0.0901639	late	62	randomized_data
0.526104	negative	63	randomized_data
0.325301	early	63	randomized_data
0.148594	late	63	randomized_data
0.570513	negative	64	randomized_data
0.307692	early	64	randomized_data
0.121795	late	64	randomized_data
0.585774	negative	65	randomized_data
0.292887	early	65	randomized_data
0.121339	late	65	randomized_data
0.569948	negative	66	randomized_data
0.300518	early	66	randomized_data
0.129534	late	66	randomized_data
0.584211	negative	67	randomized_data
0.284211	early	67	randomized_data
0.131579	late	67	randomized_data
0.615023	negative	68	randomized_data
0.267606	early	68	randomized_data
0.117371	late	68	randomized_data
0.473958	negative	69	randomized_data
0.40625	early	69	randomized_data
0.119792	late	69	randomized_data
0.515837	negative	70	randomized_data
0.366516	early	70	randomized_data
0.117647	late	70	randomized_data
0.622517	negative	71	randomized_data
0.298013	early	71	randomized_data
0.0794702	late	71	randomized_data
0.518868	negative	72	randomized_data
0.34434	early	72	randomized_data
0.136792	late	72	randomized_data
0.559846	negative	73	randomized_data
0.312741	early	73	randomized_data
0.127413	late	73	randomized_data
0.603896	negative	74	randomized_data
0.292208	early	74	randomized_data
0.103896	late	74	randomized_data
0.570513	negative	75	randomized_data
0.307692	early	75	randomized_data
0.121795	late	75	randomized_data
0.556911	negative	76	randomized_data
0.308943	early	76	randomized_data
0.134146	late	76	randomized_data
0.54902	negative	77	randomized_data
0.346405	early	77	randomized_data
0.104575	late	77	randomized_data
0.515464	negative	78	randomized_data
0.340206	early	78	randomized_data
0.14433	late	78	randomized_data
0.658291	negative	79	randomized_data
0.236181	early	79	randomized_data
0.105528	late	79	randomized_data
0.615023	negative	80	randomized_data
0.267606	early	80	randomized_data
0.117371	late	80	randomized_data
0.550725	negative	81	randomized_data
0.352657	early	81	randomized_data
0.0966184	late	81	randomized_data
0.54902	negative	82	randomized_data
0.333333	early	82	randomized_data
0.117647	late	82	randomized_data
0.522634	negative	83	randomized_data
0.341564	early	83	randomized_data
0.135802	late	83	randomized_data
0.521739	negative	84	randomized_data
0.323671	early	84	randomized_data
0.154589	late	84	randomized_data
0.54902	negative	85	randomized_data
0.346405	early	85	randomized_data
0.104575	late	85	randomized_data
0.594982	negative	86	randomized_data
0.275986	early	86	randomized_data
0.129032	late	86	randomized_data
0.573222	negative	87	randomized_data
0.301255	early	87	randomized_data
0.125523	late	87	randomized_data
0.645161	negative	88	randomized_data
0.274194	early	88	randomized_data
0.0806452	late	88	randomized_data
0.516908	negative	89	randomized_data
0.347826	early	89	randomized_data
0.135266	late	89	randomized_data
0.629482	negative	90	randomized_data
0.2749	early	90	randomized_data
0.0956175	late	90	randomized_data
0.641148	negative	91	randomized_data
0.263158	early	91	randomized_data
0.0956938	late	91	randomized_data
0.521739	negative	92	randomized_data
0.323671	early	92	randomized_data
0.154589	late	92	randomized_data
0.55665	negative	93	randomized_data
0.310345	early	93	randomized_data
0.133005	late	93	randomized_data
0.514151	negative	94	randomized_data
0.316038	early	94	randomized_data
0.169811	late	94	randomized_data
0.591837	negative	95	randomized_data
0.258503	early	95	randomized_data
0.14966	late	95	randomized_data
0.584211	negative	96	randomized_data
0.284211	early	96	randomized_data
0.131579	late	96	randomized_data
0.582418	negative	97	randomized_data
0.289377	early	97	randomized_data
0.128205	late	97	randomized_data
0.532751	negative	98	randomized_data
0.362445	early	98	randomized_data
0.104803	late	98	randomized_data
0.450331	negative	99	randomized_data
0.423841	early	99	randomized_data
0.125828	late	99	randomized_data
0.31203	negative	0	real_data
0.176692	early	0	real_data
0.511278	late	0	real_data
0.3663	negative	1	real_data
0.18315	early	1	real_data
0.450549	late	1	real_data
0.34728	negative	2	real_data
0.230126	early	2	real_data
0.422594	late	2	real_data
0.278146	negative	3	real_data
0.211921	early	3	real_data
0.509934	late	3	real_data
0.280632	negative	4	real_data
0.201581	early	4	real_data
0.517787	late	4	real_data
0.292308	negative	5	real_data
0.2	early	5	real_data
0.507692	late	5	real_data
0.260204	negative	6	real_data
0.239796	early	6	real_data
0.5	late	6	real_data
0.244019	negative	7	real_data
0.196172	early	7	real_data
0.559809	late	7	real_data
0.413502	negative	8	real_data
0.21097	early	8	real_data
0.375527	late	8	real_data
0.240909	negative	9	real_data
0.322727	early	9	real_data
0.436364	late	9	real_data
0.235023	negative	10	real_data
0.248848	early	10	real_data
0.516129	late	10	real_data
0.2	negative	11	real_data
0.251064	early	11	real_data
0.548936	late	11	real_data
0.277487	negative	12	real_data
0.319372	early	12	real_data
0.403141	late	12	real_data

[truncated: 4 more sheets: supp. figure 5b, supp. figure 6b, supp. figure 7a, supp. figure 7b]
